# Supplementary material for: Differential changes in bone strength of two inbred mouse strains following administration of a sclerostin-neutralizing antibody during growth
Source: PLoS One. 2019 Apr 4;14(4):e0214520. doi: 10.1371/journal.pone.0214520 (PMC6448823; doi:10.1371/journal.pone.0214520)
Supplement: S1 Table — (XLSM) [file pone.0214520.s001.xlsm]

## Sheet: AJvehicle_vs_B6Vehicle
MGI Symbol	Gene ID	log Fold Change	p-value	q-value
Pex11b	ENSMUSG00000028102	2.93803	3.88e-98	9.05e-94
Rps3a3	ENSMUSG00000059751	3.82218	3.08e-62	3.6e-58
Hist1h2al	ENSMUSG00000091383	5.34358	1.82e-60	1.42e-56
H2-Q2	ENSMUSG00000091705	5.84407	1.06e-53	6.19e-50
Glo1	ENSMUSG00000024026	1.68933	1.26e-46	5.89e-43
Iqgap2	ENSMUSG00000021676	-1.92366	4.92e-38	1.64e-34
Rcan2	ENSMUSG00000039601	1.78705	4.14e-36	1.08e-32
Gm13841	ENSMUSG00000083833	3.75592	4.18e-36	1.08e-32
H2-Q7	ENSMUSG00000060550	-1.81592	2.57e-35	6e-32
H2-Ea-ps	ENSMUSG00000036322	10.4075	2.02e-34	4.29e-31
Gsr	ENSMUSG00000031584	-1.55243	9.08e-34	1.76e-30
Apobec3	ENSMUSG00000009585	-1.7643	6.94e-33	1.24e-29
Hk3	ENSMUSG00000025877	-2.41962	1.32e-32	2.2e-29
Pianp	ENSMUSG00000030329	4.21356	1.29e-31	2.01e-28
H2-M9	ENSMUSG00000067201	2.92275	3.99e-31	5.81e-28
Pnp	ENSMUSG00000021871	-1.75452	7.16e-30	9.27e-27
Chil3	ENSMUSG00000040809	-3.33411	1.96e-29	2.4e-26
Dbp	ENSMUSG00000059824	2.78557	4.82e-29	5.62e-26
Hrc	ENSMUSG00000038239	2.11499	8.21e-29	9.11e-26
Fam111a	ENSMUSG00000024691	-1.8103	7.69e-28	7.17e-25
BC023719	ENSMUSG00000092365	7.03445	8.41e-28	7.54e-25
Fam132a	ENSMUSG00000023571	-2.28081	2.26e-27	1.88e-24
Rpl29	ENSMUSG00000048758	-1.90372	2.19e-27	1.88e-24
Clec14a	ENSMUSG00000045930	1.55011	9.05e-27	7.28e-24
Pnpo	ENSMUSG00000018659	-2.03679	1.79e-26	1.39e-23
Col2a1	ENSMUSG00000022483	2.33472	1.88e-25	1.41e-22
Map1a	ENSMUSG00000027254	1.70272	1e-23	7.09e-21
BC067074	ENSMUSG00000021763	3.84869	8.71e-23	5.97e-20
Apol11b	ENSMUSG00000091694	-2.89995	9.11e-23	6.07e-20
Itgb2l	ENSMUSG00000000157	-2.2314	1.38e-22	8.97e-20
Ccr2	ENSMUSG00000049103	-1.68284	1.77e-22	1.12e-19
Tef	ENSMUSG00000022389	1.6573	4.39e-22	2.7e-19
Angptl2	ENSMUSG00000004105	2.04435	4.55e-22	2.72e-19
Pirb	ENSMUSG00000058818	-1.87923	9.14e-22	5.33e-19
Nr1d2	ENSMUSG00000021775	1.47159	4.75e-21	2.7e-18
Cpox	ENSMUSG00000022742	-1.75707	7.48e-21	4.16e-18
Ly6e	ENSMUSG00000022587	-1.612	7.87e-21	4.27e-18
Megf10	ENSMUSG00000024593	1.58268	9.01e-21	4.78e-18
H2-T22	ENSMUSG00000056116	-3.5449	1.9e-20	9.84e-18
Hmgn2	ENSMUSG00000003038	-1.53433	2.29e-20	1.16e-17
Adgrd1	ENSMUSG00000044017	1.6211	3.85e-20	1.91e-17
Mamdc2	ENSMUSG00000033207	2.10999	7.72e-20	3.75e-17
Gm1966	ENSMUSG00000073902	-3.66245	8.14e-20	3.87e-17
G6b	ENSMUSG00000073414	-1.95184	8.78e-20	4.09e-17
Gpx3	ENSMUSG00000018339	-1.01634	2.2e-19	1.01e-16
Gda	ENSMUSG00000058624	-1.54592	2.69e-19	1.21e-16
Wnt4	ENSMUSG00000036856	1.72002	3.07e-19	1.35e-16
Slc13a5	ENSMUSG00000020805	1.75341	4.08e-19	1.76e-16
Rab44	ENSMUSG00000064147	-1.67359	4.36e-19	1.85e-16
Pkdcc	ENSMUSG00000024247	1.77003	7.75e-19	3.23e-16
Nbeal2	ENSMUSG00000056724	-1.17864	9.17e-19	3.75e-16
Pacsin1	ENSMUSG00000040276	1.97753	1.64e-18	6.61e-16
Itga10	ENSMUSG00000090210	-1.65366	2.09e-18	8.27e-16
Fyb	ENSMUSG00000022148	-1.28034	2.62e-18	1.02e-15
Hba-a2	ENSMUSG00000069917	-2.93852	3.06e-18	1.17e-15
Nes	ENSMUSG00000004891	1.52081	4.36e-18	1.64e-15
Rps3a1	ENSMUSG00000028081	-0.933807	5.09e-18	1.89e-15
Smpd3	ENSMUSG00000031906	1.44872	7.64e-18	2.79e-15
Myo1g	ENSMUSG00000020437	-1.46921	8.22e-18	2.95e-15
Slfn4	ENSMUSG00000000204	-1.97234	9.15e-18	3.09e-15
Rps6ka1	ENSMUSG00000003644	-1.50694	9.15e-18	3.09e-15
Slc9a2	ENSMUSG00000026062	1.70617	8.99e-18	3.09e-15
Dock8	ENSMUSG00000052085	-1.06911	8.82e-18	3.09e-15
E430018J23Rik	ENSMUSG00000078580	1.27237	1.12e-17	3.72e-15
Bhlhe40	ENSMUSG00000030103	1.36679	1.2e-17	3.94e-15
Ak1	ENSMUSG00000026817	1.69684	1.34e-17	4.35e-15
Pamr1	ENSMUSG00000027188	2.14236	1.43e-17	4.57e-15
Mndal	ENSMUSG00000090272	-4.0685	1.46e-17	4.59e-15
Pitx1	ENSMUSG00000021506	2.2825	1.55e-17	4.82e-15
Pisd-ps1	ENSMUSG00000082286	-1.46588	1.68e-17	5.15e-15
Tmtc2	ENSMUSG00000036019	1.57261	2.18e-17	6.6e-15
Itga2b	ENSMUSG00000034664	-1.48533	2.62e-17	7.83e-15
Gm21975	ENSMUSG00000070354	-1.52144	3.51e-17	1.04e-14
Atp8a1	ENSMUSG00000037685	-1.26853	3.65e-17	1.06e-14
Clca3a1	ENSMUSG00000056025	-1.84412	3.86e-17	1.11e-14
Col5a2	ENSMUSG00000026042	1.61668	4.98e-17	1.4e-14
Frzb	ENSMUSG00000027004	2.11202	5.28e-17	1.47e-14
Col12a1	ENSMUSG00000032332	1.46811	6.77e-17	1.86e-14
Cdk14	ENSMUSG00000028926	1.09828	7.98e-17	2.17e-14
Sorl1	ENSMUSG00000049313	-1.56012	8.41e-17	2.25e-14
Scd1	ENSMUSG00000037071	1.35559	1.13e-16	3.01e-14
Padi4	ENSMUSG00000025330	-1.85772	1.34e-16	3.5e-14
Slc25a51	ENSMUSG00000045973	-1.04379	1.54e-16	4e-14
Plppr4	ENSMUSG00000044667	2.08354	1.57e-16	4.02e-14
Hist1h2bj	ENSMUSG00000069300	-2.37062	1.69e-16	4.28e-14
Ift140	ENSMUSG00000024169	-0.980889	1.75e-16	4.39e-14
Pdgfrl	ENSMUSG00000031595	1.33971	2.14e-16	5.31e-14
Grip1	ENSMUSG00000034813	3.64281	2.2e-16	5.41e-14
Atp9a	ENSMUSG00000027546	1.42232	2.43e-16	5.89e-14
Clic5	ENSMUSG00000023959	1.72349	3.28e-16	7.84e-14
Coro1a	ENSMUSG00000030707	-1.48632	3.29e-16	7.84e-14
Acpp	ENSMUSG00000032561	-2.2325	4.14e-16	9.75e-14
Apol10a	ENSMUSG00000050982	-8.60671	4.69e-16	1.09e-13
Mfhas1	ENSMUSG00000070056	-1.07747	5.1e-16	1.18e-13
Ncf1	ENSMUSG00000015950	-1.40462	5.98e-16	1.37e-13
Alox5ap	ENSMUSG00000060063	-1.66284	6.7e-16	1.52e-13
Gprc5b	ENSMUSG00000008734	1.59961	7.21e-16	1.62e-13
Abca13	ENSMUSG00000004668	-1.63721	7.76e-16	1.72e-13
Entpd3	ENSMUSG00000041608	1.58285	7.98e-16	1.76e-13
2310022B05Rik	ENSMUSG00000031983	1.23277	8.15e-16	1.78e-13
Tmie	ENSMUSG00000049555	1.5402	8.96e-16	1.93e-13
Tmem119	ENSMUSG00000054675	1.45968	9.48e-16	2.03e-13
Pitpnm3	ENSMUSG00000040543	1.5782	1.04e-15	2.21e-13
Bank1	ENSMUSG00000037922	-1.71267	1.18e-15	2.49e-13
Cnr1	ENSMUSG00000044288	2.23262	1.25e-15	2.61e-13
Fhl1	ENSMUSG00000023092	2.13458	1.37e-15	2.82e-13
Skint3	ENSMUSG00000070868	-8.33851	1.47e-15	3.02e-13
Ifi44l	ENSMUSG00000039146	8.24011	1.86e-15	3.77e-13
Fam234b	ENSMUSG00000030207	-1.1469	1.89e-15	3.79e-13
Slc20a2	ENSMUSG00000037656	1.32134	1.98e-15	3.95e-13
Slfn2	ENSMUSG00000072620	-1.75992	2.21e-15	4.37e-13
Peg3	ENSMUSG00000002265	1.13395	2.25e-15	4.41e-13
Hectd2	ENSMUSG00000041180	1.55628	3.46e-15	6.73e-13
Ifi202b	ENSMUSG00000026535	6.92571	4.36e-15	8.4e-13
Btaf1	ENSMUSG00000040565	-0.81908	4.5e-15	8.61e-13
Dpysl3	ENSMUSG00000024501	1.21565	4.75e-15	9e-13
Sord	ENSMUSG00000027227	-1.00736	4.86e-15	9e-13
Per3	ENSMUSG00000028957	1.42891	4.84e-15	9e-13
Rab6b	ENSMUSG00000032549	-3.83596	4.85e-15	9e-13
Nnt	ENSMUSG00000025453	1.08714	5.23e-15	9.6e-13
F730016J06Rik	ENSMUSG00000086425	-1.90432	5.63e-15	1.03e-12
Pik3cd	ENSMUSG00000039936	-1.20262	6.06e-15	1.1e-12
Stx11	ENSMUSG00000039232	-1.31416	6.26e-15	1.12e-12
Ifi203	ENSMUSG00000039997	-1.18247	7.97e-15	1.42e-12
Cdca3	ENSMUSG00000023505	-1.60676	9.76e-15	1.73e-12
2019-03-01	ENSMUSG00000036469	-1.60475	1.03e-14	1.8e-12
Arrb2	ENSMUSG00000060216	-1.34818	1.05e-14	1.83e-12
Ugt8a	ENSMUSG00000032854	3.59998	1.06e-14	1.84e-12
Mctp1	ENSMUSG00000021596	-1.40129	1.08e-14	1.85e-12
Metap1d	ENSMUSG00000041921	-1.29368	1.08e-14	1.85e-12
Dst	ENSMUSG00000026131	1.03173	1.3e-14	2.2e-12
Naip6	ENSMUSG00000078942	-1.66355	1.36e-14	2.28e-12
Bhlhe41	ENSMUSG00000030256	2.28498	1.57e-14	2.62e-12
F630028O10Rik	ENSMUSG00000078122	-1.35257	1.59e-14	2.63e-12
Sox12	ENSMUSG00000051817	1.21815	1.67e-14	2.74e-12
Mppe1	ENSMUSG00000062526	-1.29598	1.69e-14	2.76e-12
Ldhb	ENSMUSG00000030246	1.69327	1.71e-14	2.77e-12
Sell	ENSMUSG00000026581	-1.59971	1.81e-14	2.91e-12
Rps17	ENSMUSG00000061787	-0.914887	1.84e-14	2.94e-12
H2-Eb1	ENSMUSG00000060586	-1.76289	2.39e-14	3.8e-12
1700051A21Rik	ENSMUSG00000086951	2.18645	2.57e-14	4.05e-12
Ccl6	ENSMUSG00000018927	-2.20651	2.61e-14	4.09e-12
Pygl	ENSMUSG00000021069	-1.5991	2.69e-14	4.16e-12
F13a1	ENSMUSG00000039109	-1.46583	2.69e-14	4.16e-12
Dnajc10	ENSMUSG00000027006	-0.740653	2.8e-14	4.28e-12
Grap2	ENSMUSG00000042351	-1.64886	2.81e-14	4.28e-12
Npnt	ENSMUSG00000040998	1.36904	3.24e-14	4.91e-12
Coq9	ENSMUSG00000031782	1.24158	4.08e-14	6.11e-12
Filip1l	ENSMUSG00000043336	1.00279	4.37e-14	6.5e-12
Nxpe4	ENSMUSG00000044229	-1.56735	4.61e-14	6.81e-12
Nfe2	ENSMUSG00000058794	-1.23784	5.23e-14	7.67e-12
Lman1	ENSMUSG00000041891	0.923896	5.4e-14	7.87e-12
Hspg2	ENSMUSG00000028763	1.09746	5.58e-14	8.09e-12
Mapkapk3	ENSMUSG00000032577	-1.43308	5.62e-14	8.09e-12
Smim10l1	ENSMUSG00000072704	1.12121	5.73e-14	8.2e-12
Irs1	ENSMUSG00000055980	1.24771	5.87e-14	8.35e-12
Naip2	ENSMUSG00000078945	-1.51769	5.91e-14	8.35e-12
Myh6	ENSMUSG00000040752	5.68204	5.99e-14	8.42e-12
Ptpn3	ENSMUSG00000038764	1.42647	7.5e-14	1.05e-11
Rprl3	ENSMUSG00000088025	6.49347	7.84e-14	1.09e-11
Lyz2	ENSMUSG00000069516	-1.40971	8.12e-14	1.12e-11
Dysf	ENSMUSG00000033788	-1.55355	9.7e-14	1.33e-11
Lsamp	ENSMUSG00000061080	5.0523	9.74e-14	1.33e-11
Dock2	ENSMUSG00000020143	-1.16288	9.83e-14	1.33e-11
Tbc1d8	ENSMUSG00000003134	-1.45231	1e-13	1.35e-11
Coro6	ENSMUSG00000020836	1.49521	1.04e-13	1.38e-11
Stk10	ENSMUSG00000020272	-1.11259	1.2e-13	1.59e-11
Lrrc8d	ENSMUSG00000046079	-0.939169	1.24e-13	1.63e-11
Mns1	ENSMUSG00000032221	-1.72352	1.27e-13	1.66e-11
Hmha1	ENSMUSG00000035697	-1.26076	1.3e-13	1.7e-11
Akap6	ENSMUSG00000061603	1.31897	1.37e-13	1.78e-11
A430078G23Rik	ENSMUSG00000074497	-1.61331	1.55e-13	1.99e-11
Cd84	ENSMUSG00000038147	-0.979378	1.57e-13	2.01e-11
Aspn	ENSMUSG00000021388	1.42845	1.73e-13	2.2e-11
Hist2h2ac	ENSMUSG00000068855	-1.6672	1.74e-13	2.21e-11
Sfrp4	ENSMUSG00000021319	1.53031	1.9e-13	2.39e-11
Csf2ra	ENSMUSG00000059326	-1.31251	2.03e-13	2.54e-11
Slc2a3	ENSMUSG00000003153	-1.22756	2.04e-13	2.54e-11
Arhgap15	ENSMUSG00000049744	-1.53894	2.09e-13	2.57e-11
Fam65b	ENSMUSG00000036006	-1.09238	2.34e-13	2.86e-11
Slc38a9	ENSMUSG00000047789	-1.25307	2.67e-13	3.25e-11
Nxpe2	ENSMUSG00000032028	-1.59892	2.73e-13	3.28e-11
Gdf11	ENSMUSG00000025352	1.1724	2.83e-13	3.39e-11
Plek	ENSMUSG00000020120	-1.15809	3.16e-13	3.76e-11
Sema3b	ENSMUSG00000057969	1.43619	3.26e-13	3.86e-11
Fras1	ENSMUSG00000034687	1.90633	3.39e-13	4e-11
Ccdc80	ENSMUSG00000022665	1.17106	3.42e-13	4.01e-11
Cybb	ENSMUSG00000015340	-1.43954	3.49e-13	4.07e-11
Dpysl2	ENSMUSG00000022048	1.08509	3.53e-13	4.09e-11
Coq8a	ENSMUSG00000026489	1.62787	3.89e-13	4.5e-11
Tmc8	ENSMUSG00000050106	-1.334	4.2e-13	4.82e-11
Adam12	ENSMUSG00000054555	1.12842	4.46e-13	5.1e-11
Atp8b4	ENSMUSG00000060131	-1.26054	4.54e-13	5.17e-11
Cacna1e	ENSMUSG00000004110	-1.57563	4.74e-13	5.36e-11
Zfp9	ENSMUSG00000072623	1.12778	4.85e-13	5.46e-11
Adpgk	ENSMUSG00000025236	-1.12378	5.21e-13	5.82e-11
Gm11505	ENSMUSG00000085872	-2.36872	5.21e-13	5.82e-11
Slc1a5	ENSMUSG00000001918	-1.48894	5.29e-13	5.88e-11
Lcn2	ENSMUSG00000026822	-1.81784	6.01e-13	6.65e-11
Hdhd3	ENSMUSG00000038422	3.40698	6.11e-13	6.73e-11
Rcn3	ENSMUSG00000019539	1.22264	6.21e-13	6.79e-11
Abcb10	ENSMUSG00000031974	-1.45161	6.23e-13	6.79e-11
Treml2	ENSMUSG00000071068	-1.23961	6.32e-13	6.86e-11
Inppl1	ENSMUSG00000032737	1.08969	6.61e-13	7.14e-11
Bzrap1	ENSMUSG00000034156	-1.41666	6.92e-13	7.44e-11
Card9	ENSMUSG00000026928	-1.66298	7.02e-13	7.51e-11
Alpk1	ENSMUSG00000028028	0.961602	7.07e-13	7.53e-11
Alpl	ENSMUSG00000028766	1.21494	7.12e-13	7.55e-11
Atxn7l1	ENSMUSG00000020564	-0.9081	7.72e-13	8.14e-11
Ppox	ENSMUSG00000062729	-1.02036	8.17e-13	8.59e-11
Sema4a	ENSMUSG00000028064	-1.36019	8.43e-13	8.82e-11
Lmcd1	ENSMUSG00000057604	1.95145	8.76e-13	9.12e-11
Gimap3	ENSMUSG00000039264	-4.06026	8.97e-13	9.3e-11
Akna	ENSMUSG00000039158	-1.09048	9.1e-13	9.39e-11
Col11a2	ENSMUSG00000024330	1.33089	9.61e-13	9.88e-11
Slfn1	ENSMUSG00000078763	-1.98426	9.68e-13	9.9e-11
Dmd	ENSMUSG00000045103	1.57974	1.06e-12	1.07e-10
Tdg-ps	ENSMUSG00000047347	3.26433	1.06e-12	1.07e-10
Mdh1	ENSMUSG00000020321	0.94437	1.06e-12	1.07e-10
Nav3	ENSMUSG00000020181	1.15988	1.08e-12	1.08e-10
Tmsb4x	ENSMUSG00000049775	-1.15127	1.15e-12	1.15e-10
Cgref1	ENSMUSG00000029161	1.25209	1.21e-12	1.21e-10
Map3k9	ENSMUSG00000042724	-1.65802	1.21e-12	1.21e-10
Gm12757	ENSMUSG00000081317	3.68713	1.27e-12	1.25e-10
A2m	ENSMUSG00000030111	-6.01313	1.29e-12	1.27e-10
Rhobtb3	ENSMUSG00000021589	1.23236	1.31e-12	1.28e-10
Plaur	ENSMUSG00000046223	-1.70205	1.31e-12	1.28e-10
Cdo1	ENSMUSG00000033022	1.73721	1.32e-12	1.29e-10
Sstr1	ENSMUSG00000035431	5.37444	1.42e-12	1.37e-10
Hif1a	ENSMUSG00000021109	0.6956	1.46e-12	1.41e-10
Robo2	ENSMUSG00000052516	1.19333	1.47e-12	1.41e-10
Aox1	ENSMUSG00000063558	1.28829	1.51e-12	1.44e-10
Ceacam1	ENSMUSG00000074272	-1.32933	1.53e-12	1.45e-10
Cpe	ENSMUSG00000037852	1.28351	1.56e-12	1.48e-10
Ikbip	ENSMUSG00000019975	1.07968	1.65e-12	1.55e-10
Trim12a	ENSMUSG00000066258	-3.27929	1.65e-12	1.55e-10
P3h4	ENSMUSG00000006931	1.30556	1.72e-12	1.61e-10
Rbbp8	ENSMUSG00000041238	-0.908264	1.74e-12	1.63e-10
Nfam1	ENSMUSG00000058099	-1.40825	1.76e-12	1.63e-10
Vav1	ENSMUSG00000034116	-1.17769	2.05e-12	1.89e-10
Atp1a3	ENSMUSG00000040907	-1.492	2.13e-12	1.96e-10
Clec1b	ENSMUSG00000030159	-1.65466	2.21e-12	2.02e-10
Cers6	ENSMUSG00000027035	-1.23419	2.27e-12	2.07e-10
Fcgr2b	ENSMUSG00000026656	-1.61494	2.29e-12	2.08e-10
Sdc3	ENSMUSG00000025743	1.0968	2.32e-12	2.09e-10
Spn	ENSMUSG00000051457	-1.15451	2.37e-12	2.13e-10
Fmnl1	ENSMUSG00000055805	-1.23343	2.4e-12	2.16e-10
Alpk3	ENSMUSG00000038763	2.2067	2.72e-12	2.43e-10
Tgfb3	ENSMUSG00000021253	1.25012	2.77e-12	2.47e-10
Synpo2	ENSMUSG00000050315	1.77598	2.84e-12	2.52e-10
Fam110c	ENSMUSG00000036136	-7.86796	2.86e-12	2.53e-10
Rgs7	ENSMUSG00000026527	5.09213	2.9e-12	2.55e-10
Pcsk6	ENSMUSG00000030513	1.43997	2.91e-12	2.56e-10
Trim30b	ENSMUSG00000052749	-2.24678	3.08e-12	2.69e-10
Btk	ENSMUSG00000031264	-1.11415	3.39e-12	2.95e-10
Irf5	ENSMUSG00000029771	-1.28845	3.48e-12	3.02e-10
Ncapd2	ENSMUSG00000038252	-1.13073	3.58e-12	3.09e-10
Col11a1	ENSMUSG00000027966	1.37766	3.62e-12	3.11e-10
Cd109	ENSMUSG00000046186	1.13358	3.64e-12	3.12e-10
Sla	ENSMUSG00000022372	-1.40418	3.72e-12	3.17e-10
Grk6	ENSMUSG00000074886	-0.915879	3.82e-12	3.25e-10
Plod2	ENSMUSG00000032374	1.24266	3.94e-12	3.34e-10
Zfp651	ENSMUSG00000013419	1.17597	4.05e-12	3.42e-10
Myo1f	ENSMUSG00000024300	-1.20076	4.22e-12	3.56e-10
Bambi	ENSMUSG00000024232	1.47517	4.73e-12	3.97e-10
Itgb2	ENSMUSG00000000290	-1.27804	4.85e-12	4.05e-10
Trim30a	ENSMUSG00000030921	-1.05763	4.94e-12	4.1e-10
Cd99l2	ENSMUSG00000035776	0.953461	4.94e-12	4.1e-10
Itgal	ENSMUSG00000030830	-1.20165	4.97e-12	4.11e-10
Brpf3	ENSMUSG00000063952	-0.737463	5.13e-12	4.23e-10
Ifi209	ENSMUSG00000043263	-1.85671	5.26e-12	4.32e-10
Kifc1	ENSMUSG00000079553	-1.44806	5.3e-12	4.34e-10
Pde4dip	ENSMUSG00000038170	1.45994	5.8e-12	4.72e-10
Enpp1	ENSMUSG00000037370	1.11068	6.05e-12	4.9e-10
Sdk2	ENSMUSG00000041592	1.15781	6.53e-12	5.24e-10
Mmrn1	ENSMUSG00000054641	-1.59698	6.54e-12	5.24e-10
Slc28a2	ENSMUSG00000027219	-1.9414	7.37e-12	5.89e-10
Arhgap9	ENSMUSG00000040345	-1.31074	7.43e-12	5.91e-10
Casc4	ENSMUSG00000060227	1.02525	7.59e-12	6.02e-10
Cit	ENSMUSG00000029516	-1.0598	7.65e-12	6.05e-10
Ptms	ENSMUSG00000030122	0.928533	7.82e-12	6.17e-10
Naip5	ENSMUSG00000071203	-1.83527	7.89e-12	6.19e-10
Farp1	ENSMUSG00000025555	1.13028	8.12e-12	6.36e-10
Atp2a3	ENSMUSG00000020788	-1.0249	8.34e-12	6.5e-10
Trp53bp2	ENSMUSG00000026510	0.824445	8.58e-12	6.67e-10
Fermt3	ENSMUSG00000024965	-1.16755	8.77e-12	6.78e-10
Kif1b	ENSMUSG00000063077	0.768525	8.75e-12	6.78e-10
Ccdc92b	ENSMUSG00000069814	-3.54671	9.39e-12	7.23e-10
Fkbp10	ENSMUSG00000001555	1.12551	9.55e-12	7.33e-10
Ryk	ENSMUSG00000032547	1.04233	9.82e-12	7.51e-10
Sp110	ENSMUSG00000070034	-1.1226	1.03e-11	7.88e-10
Ralgapa2	ENSMUSG00000037110	-0.854722	1.07e-11	8.11e-10
Matn4	ENSMUSG00000016995	2.19353	1.12e-11	8.45e-10
F2rl2	ENSMUSG00000021675	-2.71294	1.14e-11	8.6e-10
Apbb1ip	ENSMUSG00000026786	-1.15737	1.14e-11	8.6e-10
Fhod3	ENSMUSG00000034295	1.23353	1.17e-11	8.79e-10
Obscn	ENSMUSG00000061462	2.04207	1.18e-11	8.8e-10
Gm12020	ENSMUSG00000081302	-7.87184	1.23e-11	9.17e-10
Clip4	ENSMUSG00000024059	1.78152	1.24e-11	9.19e-10
Fanca	ENSMUSG00000032815	-1.32009	1.26e-11	9.32e-10
Wdhd1	ENSMUSG00000037572	-1.31915	1.33e-11	9.85e-10
Sema3d	ENSMUSG00000040254	1.46567	1.38e-11	1.01e-09
Ppbp	ENSMUSG00000029372	-1.63079	1.42e-11	1.04e-09
Itgam	ENSMUSG00000030786	-1.26456	1.43e-11	1.04e-09
Trpm2	ENSMUSG00000009292	-1.12259	1.43e-11	1.05e-09
Birc5	ENSMUSG00000017716	-1.33715	1.47e-11	1.07e-09
Loxl2	ENSMUSG00000034205	1.6182	1.47e-11	1.07e-09
Klra7	ENSMUSG00000067599	-7.63297	1.54e-11	1.11e-09
Psd4	ENSMUSG00000026979	-1.13278	1.57e-11	1.13e-09
Ctse	ENSMUSG00000004552	-1.22689	1.64e-11	1.18e-09
Parp8	ENSMUSG00000021725	-1.0025	1.65e-11	1.18e-09
Fam107b	ENSMUSG00000026655	-1.23653	1.69e-11	1.2e-09
Clec4e	ENSMUSG00000030142	-2.52878	1.69e-11	1.2e-09
Arhgap30	ENSMUSG00000048865	-1.0848	1.69e-11	1.2e-09
Gm13443	ENSMUSG00000075391	3.45244	1.78e-11	1.26e-09
Cops7a	ENSMUSG00000030127	0.857487	1.82e-11	1.28e-09
Susd5	ENSMUSG00000086596	1.61353	1.82e-11	1.28e-09
Cd177	ENSMUSG00000052212	-1.45761	1.89e-11	1.32e-09
Zdhhc8	ENSMUSG00000060166	1.06023	1.95e-11	1.36e-09
Lrg1	ENSMUSG00000037095	-1.63868	2.01e-11	1.4e-09
Tmem200a	ENSMUSG00000049420	3.44119	2.08e-11	1.44e-09
Rab11fip1	ENSMUSG00000031488	-1.57725	2.17e-11	1.5e-09
Itga4	ENSMUSG00000027009	-1.27226	2.27e-11	1.57e-09
Gca	ENSMUSG00000026893	-1.86386	2.3e-11	1.58e-09
Myom3	ENSMUSG00000037139	2.50076	2.32e-11	1.59e-09
Ngp	ENSMUSG00000032484	-1.52138	2.36e-11	1.6e-09
Lyn	ENSMUSG00000042228	-0.81036	2.36e-11	1.6e-09
Clec12a	ENSMUSG00000053063	-1.1409	2.47e-11	1.67e-09
Zyx	ENSMUSG00000029860	-1.17197	2.71e-11	1.83e-09
Hnrnpa3	ENSMUSG00000059005	-0.738881	2.76e-11	1.86e-09
Rasgrp2	ENSMUSG00000032946	-0.974465	2.94e-11	1.97e-09
Il17ra	ENSMUSG00000002897	-1.01835	3.03e-11	2.02e-09
Map3k1	ENSMUSG00000021754	-0.670464	3.01e-11	2.02e-09
Mmp16	ENSMUSG00000028226	1.12346	3.03e-11	2.02e-09
Crtap	ENSMUSG00000032431	1.05651	3.07e-11	2.04e-09
Aoah	ENSMUSG00000021322	-1.79237	3.19e-11	2.11e-09
Pik3r3	ENSMUSG00000028698	1.29277	3.42e-11	2.26e-09
Ptpn6	ENSMUSG00000004266	-1.19561	3.47e-11	2.29e-09
Cmpk2	ENSMUSG00000020638	-1.49198	3.66e-11	2.4e-09
Gvin1	ENSMUSG00000045868	-2.61292	3.68e-11	2.41e-09
Csnk1g3	ENSMUSG00000073563	0.894202	3.75e-11	2.45e-09
Tdrd9	ENSMUSG00000054003	5.19438	3.79e-11	2.47e-09
F5	ENSMUSG00000026579	-1.14209	3.92e-11	2.55e-09
Arhgef28	ENSMUSG00000021662	1.23213	3.96e-11	2.57e-09
Ccdc88c	ENSMUSG00000021182	-0.823948	3.99e-11	2.58e-09
Ltf	ENSMUSG00000032496	-1.44383	4.02e-11	2.59e-09
Nkd2	ENSMUSG00000021567	1.24038	4.05e-11	2.6e-09
Slc15a2	ENSMUSG00000022899	-3.08251	4.05e-11	2.6e-09
Nr1d1	ENSMUSG00000020889	1.33297	4.1e-11	2.62e-09
Add3	ENSMUSG00000025026	-0.802418	4.11e-11	2.62e-09
Mcemp1	ENSMUSG00000013974	-1.71018	4.29e-11	2.71e-09
Aldh1l2	ENSMUSG00000020256	1.15609	4.26e-11	2.71e-09
Mtss1l	ENSMUSG00000033763	0.842077	4.28e-11	2.71e-09
Klhl41	ENSMUSG00000075307	2.08271	4.66e-11	2.94e-09
Rasal3	ENSMUSG00000052142	-1.61432	4.77e-11	3e-09
Galnt10	ENSMUSG00000020520	0.698513	4.87e-11	3.05e-09
Abca7	ENSMUSG00000035722	-0.846279	4.97e-11	3.11e-09
Msrb3	ENSMUSG00000051236	0.978082	5.09e-11	3.17e-09
H2-D1	ENSMUSG00000073411	-0.739836	5.09e-11	3.17e-09
Pdp1	ENSMUSG00000049225	1.17152	5.11e-11	3.17e-09
Pyroxd2	ENSMUSG00000060224	1.16693	5.13e-11	3.17e-09
Cnn3	ENSMUSG00000053931	0.866592	5.38e-11	3.32e-09
Pi15	ENSMUSG00000067780	1.5572	5.56e-11	3.42e-09
Pdgfra	ENSMUSG00000029231	0.914873	5.62e-11	3.45e-09
Hmgb2	ENSMUSG00000054717	-1.19435	5.93e-11	3.63e-09
Kif1c	ENSMUSG00000020821	0.923253	5.98e-11	3.65e-09
Gcsam	ENSMUSG00000022659	-1.63135	6.18e-11	3.76e-09
Irak3	ENSMUSG00000020227	-1.1921	6.39e-11	3.87e-09
Ube2o	ENSMUSG00000020802	-0.943971	6.38e-11	3.87e-09
Cytip	ENSMUSG00000026832	-1.45504	6.4e-11	3.87e-09
Rnf213	ENSMUSG00000070327	-0.853352	6.59e-11	3.97e-09
Dapp1	ENSMUSG00000028159	-1.50716	6.74e-11	4.05e-09
Ncf2	ENSMUSG00000026480	-1.40154	6.86e-11	4.11e-09
Kremen1	ENSMUSG00000020393	0.992565	6.94e-11	4.15e-09
Cdc45	ENSMUSG00000000028	-1.29538	6.98e-11	4.16e-09
Il10ra	ENSMUSG00000032089	-1.28711	7.09e-11	4.22e-09
Rnaseh2c	ENSMUSG00000024925	-1.09816	7.25e-11	4.3e-09
Map4k1	ENSMUSG00000037337	-1.20546	7.55e-11	4.47e-09
Arhgdib	ENSMUSG00000030220	-1.51344	7.83e-11	4.62e-09
Pltp	ENSMUSG00000017754	1.13835	7.86e-11	4.63e-09
Ndc80	ENSMUSG00000024056	-1.32458	8.15e-11	4.79e-09
Prkca	ENSMUSG00000050965	-0.796134	8.22e-11	4.82e-09
Baz1a	ENSMUSG00000035021	-1.05668	8.36e-11	4.89e-09
Hp	ENSMUSG00000031722	-1.17091	9.35e-11	5.45e-09
Homer2	ENSMUSG00000025813	1.71766	9.73e-11	5.66e-09
Fam114a1	ENSMUSG00000029185	0.926622	9.78e-11	5.67e-09
Ace	ENSMUSG00000020681	1.25421	9.99e-11	5.78e-09
Inpp5d	ENSMUSG00000026288	-0.85937	1.01e-10	5.81e-09
Pla2g4e	ENSMUSG00000050211	3.35246	1.02e-10	5.9e-09
Twsg1	ENSMUSG00000024098	0.892609	1.05e-10	6.01e-09
Kif26a	ENSMUSG00000021294	1.41144	1.06e-10	6.06e-09
Uaca	ENSMUSG00000034485	1.1965	1.06e-10	6.06e-09
Slc7a8	ENSMUSG00000022180	0.970412	1.07e-10	6.09e-09
H2-Q6	ENSMUSG00000073409	-1.36115	1.07e-10	6.1e-09
Hjurp	ENSMUSG00000044783	-0.813684	1.1e-10	6.27e-09
Fgf1	ENSMUSG00000036585	1.69256	1.13e-10	6.37e-09
Hist1h1b	ENSMUSG00000058773	-1.46376	1.17e-10	6.62e-09
Cd53	ENSMUSG00000040747	-1.43573	1.23e-10	6.91e-09
Ttf2	ENSMUSG00000033222	-1.10114	1.23e-10	6.93e-09
Rab31	ENSMUSG00000056515	0.867358	1.25e-10	7.03e-09
Plcb4	ENSMUSG00000039943	0.789036	1.27e-10	7.09e-09
Idh2	ENSMUSG00000030541	0.979519	1.28e-10	7.1e-09
Mvb12b	ENSMUSG00000038740	-0.957701	1.28e-10	7.1e-09
Epsti1	ENSMUSG00000022014	-1.84574	1.31e-10	7.28e-09
Akap1	ENSMUSG00000018428	1.05363	1.34e-10	7.4e-09
Coro2a	ENSMUSG00000028337	-1.49644	1.34e-10	7.4e-09
Prrg4	ENSMUSG00000027171	-5.76063	1.37e-10	7.54e-09
Cenpe	ENSMUSG00000045328	-1.10512	1.39e-10	7.66e-09
Myo7a	ENSMUSG00000030761	-1.03664	1.41e-10	7.71e-09
S100a8	ENSMUSG00000056054	-1.93235	1.41e-10	7.71e-09
Tenm4	ENSMUSG00000048078	0.848344	1.41e-10	7.73e-09
Scd2	ENSMUSG00000025203	0.91679	1.44e-10	7.82e-09
Col25a1	ENSMUSG00000058897	1.12433	1.45e-10	7.89e-09
Ngef	ENSMUSG00000026259	1.82511	1.46e-10	7.89e-09
Dnah2	ENSMUSG00000005237	1.91124	1.47e-10	7.96e-09
Ttn	ENSMUSG00000051747	2.13284	1.48e-10	7.98e-09
Gpc1	ENSMUSG00000034220	0.912521	1.5e-10	8.08e-09
Cdkn3	ENSMUSG00000037628	-1.94682	1.5e-10	8.08e-09
Atf5	ENSMUSG00000038539	1.06424	1.54e-10	8.25e-09
Il6ra	ENSMUSG00000027947	-1.273	1.55e-10	8.28e-09
Sash3	ENSMUSG00000031101	-1.19719	1.57e-10	8.4e-09
Ppip5k1	ENSMUSG00000033526	0.998799	1.61e-10	8.59e-09
H19	ENSMUSG00000000031	2.75983	1.62e-10	8.6e-09
Nckap1l	ENSMUSG00000022488	-1.00798	1.63e-10	8.63e-09
Hist1h2bb	ENSMUSG00000075031	-1.33348	1.65e-10	8.75e-09
Arhgap4	ENSMUSG00000031389	-1.22607	1.66e-10	8.75e-09
Kirrel3os	ENSMUSG00000053889	-2.17783	1.69e-10	8.9e-09
Aqp9	ENSMUSG00000032204	-1.58378	1.7e-10	8.91e-09
Tmem154	ENSMUSG00000056498	-1.39209	1.7e-10	8.91e-09
S100a1	ENSMUSG00000044080	1.01504	1.71e-10	8.92e-09
Arap2	ENSMUSG00000037999	-1.04055	1.73e-10	9.04e-09
Prkar2b	ENSMUSG00000002997	-1.14189	1.8e-10	9.38e-09
Gpr75	ENSMUSG00000043999	3.87127	1.81e-10	9.38e-09
Trim5	ENSMUSG00000060441	-1.93637	1.81e-10	9.38e-09
Fkbp14	ENSMUSG00000038074	1.26694	1.83e-10	9.45e-09
Zfp217	ENSMUSG00000052056	-0.920508	1.83e-10	9.45e-09
Thumpd1	ENSMUSG00000030942	-0.973065	1.91e-10	9.84e-09
Cdh13	ENSMUSG00000031841	1.27446	2.01e-10	1.03e-08
Fmnl3	ENSMUSG00000023008	0.919815	2.02e-10	1.04e-08
Vwf	ENSMUSG00000001930	-1.20118	2.06e-10	1.05e-08
Klrb1b	ENSMUSG00000079298	-7.35569	2.09e-10	1.07e-08
Des	ENSMUSG00000026208	1.99512	2.1e-10	1.07e-08
Robo1	ENSMUSG00000022883	1.07742	2.14e-10	1.09e-08
Slc38a1	ENSMUSG00000023169	-1.17084	2.38e-10	1.21e-08
Rcor2	ENSMUSG00000024968	1.18787	2.42e-10	1.22e-08
Atp8b2	ENSMUSG00000060671	0.718567	2.42e-10	1.22e-08
Asns	ENSMUSG00000029752	-1.09891	2.44e-10	1.23e-08
Hmbs	ENSMUSG00000032126	-1.21949	2.48e-10	1.25e-08
Haus5	ENSMUSG00000078762	-1.28771	2.48e-10	1.25e-08
Shank1	ENSMUSG00000038738	1.19118	2.5e-10	1.25e-08
Clcn3	ENSMUSG00000004319	-0.931547	2.57e-10	1.28e-08
Arhgap11a	ENSMUSG00000041219	-1.18129	2.58e-10	1.29e-08
Kif21b	ENSMUSG00000041642	-1.13089	2.66e-10	1.32e-08
Eno2	ENSMUSG00000004267	1.94707	2.69e-10	1.33e-08
Ptpre	ENSMUSG00000041836	-1.08302	2.7e-10	1.34e-08
Gm13814	ENSMUSG00000085261	-7.28051	2.72e-10	1.34e-08
Gp5	ENSMUSG00000047953	-1.27706	2.74e-10	1.35e-08
Slc39a14	ENSMUSG00000022094	0.83732	2.8e-10	1.38e-08
Golga3	ENSMUSG00000029502	0.642324	2.83e-10	1.39e-08
Mmp2	ENSMUSG00000031740	1.04114	2.85e-10	1.39e-08
Csad	ENSMUSG00000023044	0.93496	2.86e-10	1.4e-08
Tbxas1	ENSMUSG00000029925	-1.1033	2.9e-10	1.41e-08
Arhgap19	ENSMUSG00000025154	-1.11287	2.91e-10	1.41e-08
S100a9	ENSMUSG00000056071	-1.85593	2.93e-10	1.42e-08
Hist1h1e	ENSMUSG00000051627	-0.896097	2.96e-10	1.43e-08
Pik3cg	ENSMUSG00000020573	-0.999265	3.07e-10	1.48e-08
Lmod3	ENSMUSG00000044086	3.19453	3.11e-10	1.5e-08
Ipcef1	ENSMUSG00000064065	-1.39194	3.11e-10	1.5e-08
Spaca6	ENSMUSG00000080316	1.08777	3.12e-10	1.5e-08
Fkbp9	ENSMUSG00000029781	1.05917	3.13e-10	1.5e-08
Pag1	ENSMUSG00000027508	-1.06363	3.26e-10	1.56e-08
Hist1h2bf	ENSMUSG00000069268	-1.26211	3.41e-10	1.63e-08
Gdpd2	ENSMUSG00000019359	-1.07425	3.53e-10	1.68e-08
Grin2c	ENSMUSG00000020734	5.73048	3.58e-10	1.7e-08
Erc1	ENSMUSG00000030172	0.757452	3.59e-10	1.7e-08
Slc25a4	ENSMUSG00000031633	1.3243	3.65e-10	1.73e-08
Tec	ENSMUSG00000029217	-0.945334	3.66e-10	1.73e-08
H2-Ab1	ENSMUSG00000073421	-1.3468	3.7e-10	1.74e-08
Thbs2	ENSMUSG00000023885	1.09575	3.73e-10	1.75e-08
Mier3	ENSMUSG00000032727	-0.891752	3.74e-10	1.75e-08
Ctss	ENSMUSG00000038642	-1.01231	3.75e-10	1.76e-08
Igdcc4	ENSMUSG00000032816	1.26232	3.86e-10	1.81e-08
Cox7a2l	ENSMUSG00000024248	-1.11964	3.94e-10	1.84e-08
Clec9a	ENSMUSG00000046080	-1.74439	4.03e-10	1.88e-08
Gmip	ENSMUSG00000036246	-1.0054	4.08e-10	1.89e-08
Lama2	ENSMUSG00000019899	1.19017	4.09e-10	1.9e-08
Trpv4	ENSMUSG00000014158	1.17162	4.1e-10	1.9e-08
Abca5	ENSMUSG00000018800	1.42063	4.2e-10	1.94e-08
Auts2	ENSMUSG00000029673	1.07025	4.22e-10	1.95e-08
Gm17661	ENSMUSG00000091037	3.35468	4.26e-10	1.96e-08
Gprc5c	ENSMUSG00000051043	1.12464	4.48e-10	2.06e-08
Efemp2	ENSMUSG00000024909	1.05131	4.5e-10	2.06e-08
Cd300lf	ENSMUSG00000047798	-1.28923	4.56e-10	2.09e-08
Gp1ba	ENSMUSG00000050675	-1.48957	4.58e-10	2.09e-08
Pglyrp1	ENSMUSG00000030413	-1.85046	4.78e-10	2.18e-08
Sox9	ENSMUSG00000000567	1.61338	4.9e-10	2.23e-08
Map4	ENSMUSG00000032479	0.739658	5.05e-10	2.29e-08
Parvg	ENSMUSG00000022439	-1.21795	5.06e-10	2.29e-08
Vldlr	ENSMUSG00000024924	1.00782	5.12e-10	2.32e-08
Dlgap5	ENSMUSG00000037544	-1.11187	5.15e-10	2.32e-08
Slit2	ENSMUSG00000031558	0.960124	5.26e-10	2.37e-08
Ide	ENSMUSG00000056999	-0.738287	5.52e-10	2.48e-08
Fam160a1	ENSMUSG00000051000	1.24244	5.55e-10	2.49e-08
Ly75	ENSMUSG00000026980	-1.23965	5.56e-10	2.49e-08
Trpm4	ENSMUSG00000038260	1.26813	5.58e-10	2.49e-08
Rhoq	ENSMUSG00000024143	0.782471	5.84e-10	2.6e-08
Pole	ENSMUSG00000007080	-0.977356	5.87e-10	2.61e-08
Myh2	ENSMUSG00000033196	2.96693	6.05e-10	2.69e-08
Ptprc	ENSMUSG00000026395	-1.16608	6.33e-10	2.81e-08
Maged2	ENSMUSG00000025268	1.04369	6.39e-10	2.82e-08
Chst10	ENSMUSG00000026080	-2.10358	6.38e-10	2.82e-08
Hacd4	ENSMUSG00000028497	-1.1623	6.4e-10	2.82e-08
Actn2	ENSMUSG00000052374	2.56795	6.41e-10	2.82e-08
Kcnma1	ENSMUSG00000063142	0.912417	6.42e-10	2.82e-08
H2-Aa	ENSMUSG00000036594	-1.17653	6.6e-10	2.89e-08
Agrn	ENSMUSG00000041936	0.818471	6.6e-10	2.89e-08
Dnah6	ENSMUSG00000052861	3.58898	6.69e-10	2.92e-08
Mrvi1	ENSMUSG00000005611	-1.14496	6.79e-10	2.96e-08
Samsn1	ENSMUSG00000022876	-1.5157	6.94e-10	3.02e-08
Ppfia2	ENSMUSG00000053825	1.11603	7.79e-10	3.38e-08
Mmp14	ENSMUSG00000000957	0.9574	7.82e-10	3.39e-08
Pstpip1	ENSMUSG00000032322	-1.05315	7.93e-10	3.43e-08
Mrc2	ENSMUSG00000020695	1.03556	7.95e-10	3.44e-08
Rad51ap1	ENSMUSG00000030346	-1.4131	8.1e-10	3.49e-08
Slc8a3	ENSMUSG00000079055	1.20711	8.14e-10	3.5e-08
Lmnb1	ENSMUSG00000024590	-0.98676	8.18e-10	3.51e-08
Cst3	ENSMUSG00000027447	0.670217	8.67e-10	3.72e-08
Rapgef4	ENSMUSG00000049044	0.99833	8.93e-10	3.82e-08
Cdca8	ENSMUSG00000028873	-1.07867	9.06e-10	3.87e-08
Gas1	ENSMUSG00000052957	1.15939	9.28e-10	3.96e-08
Dock7	ENSMUSG00000028556	0.756679	9.39e-10	4e-08
Btbd3	ENSMUSG00000062098	0.948342	9.54e-10	4.05e-08
Slc16a6	ENSMUSG00000041920	-1.16082	9.68e-10	4.11e-08
Thbs1	ENSMUSG00000040152	0.776357	9.8e-10	4.15e-08
Ank	ENSMUSG00000022265	0.805751	1.01e-09	4.26e-08
Dna2	ENSMUSG00000036875	-1.0908	1.01e-09	4.26e-08
Mmp8	ENSMUSG00000005800	-1.62905	1.01e-09	4.27e-08
Csf2rb	ENSMUSG00000071713	-1.12141	1.03e-09	4.33e-08
Olfml2b	ENSMUSG00000038463	0.885626	1.04e-09	4.36e-08
2810417H13Rik	ENSMUSG00000040204	-1.45363	1.05e-09	4.38e-08
Evc	ENSMUSG00000029122	0.911014	1.12e-09	4.66e-08
Btnl10	ENSMUSG00000020490	-1.37066	1.13e-09	4.7e-08
Rhobtb1	ENSMUSG00000019944	0.982426	1.14e-09	4.76e-08
Ppp2r3a	ENSMUSG00000043154	0.908505	1.15e-09	4.76e-08
Mn1	ENSMUSG00000070576	1.56759	1.15e-09	4.77e-08
Kif15	ENSMUSG00000036768	-1.07965	1.19e-09	4.91e-08
Cacna2d1	ENSMUSG00000040118	1.00925	1.27e-09	5.26e-08
Smo	ENSMUSG00000001761	0.875828	1.28e-09	5.27e-08
Cd226	ENSMUSG00000034028	-1.52433	1.29e-09	5.32e-08
Kif18b	ENSMUSG00000051378	-1.38199	1.3e-09	5.34e-08
Synpo2l	ENSMUSG00000039376	2.95953	1.31e-09	5.39e-08
Sirpb1c	ENSMUSG00000074677	-4.41077	1.33e-09	5.43e-08
Csf3r	ENSMUSG00000028859	-1.22259	1.35e-09	5.49e-08
Tulp4	ENSMUSG00000034377	0.817119	1.34e-09	5.49e-08
Ccdc88b	ENSMUSG00000047810	-1.35909	1.38e-09	5.6e-08
Arhgef10	ENSMUSG00000071176	0.87113	1.38e-09	5.62e-08
Tpd52	ENSMUSG00000027506	-1.16536	1.39e-09	5.63e-08
4930481A15Rik	ENSMUSG00000086938	-4.68847	1.41e-09	5.7e-08
Shc2	ENSMUSG00000020312	1.01325	1.42e-09	5.72e-08
Mylk3	ENSMUSG00000031698	-1.31415	1.42e-09	5.72e-08
Gm12967	ENSMUSG00000080944	5.00098	1.45e-09	5.83e-08
Magohb	ENSMUSG00000030188	1.69529	1.46e-09	5.85e-08
Adgrg3	ENSMUSG00000060470	-1.32521	1.47e-09	5.91e-08
Col27a1	ENSMUSG00000045672	0.941459	1.49e-09	5.99e-08
Col5a1	ENSMUSG00000026837	0.975141	1.5e-09	6e-08
Lrp5	ENSMUSG00000024913	0.81154	1.52e-09	6.06e-08
Tmem57	ENSMUSG00000028826	0.618219	1.53e-09	6.09e-08
Snca	ENSMUSG00000025889	-1.23865	1.54e-09	6.12e-08
Cmtm6	ENSMUSG00000032434	-0.690528	1.54e-09	6.14e-08
Lrrc15	ENSMUSG00000052316	1.88168	1.62e-09	6.43e-08
Smyd1	ENSMUSG00000055027	2.15867	1.68e-09	6.64e-08
Anp32a	ENSMUSG00000032249	-0.859277	1.69e-09	6.68e-08
Cemip	ENSMUSG00000052353	1.36703	1.69e-09	6.68e-08
Hgsnat	ENSMUSG00000037260	-0.994133	1.7e-09	6.69e-08
Mpp6	ENSMUSG00000038388	0.972993	1.73e-09	6.82e-08
Mbp	ENSMUSG00000041607	-1.00936	1.75e-09	6.88e-08
Pim1	ENSMUSG00000024014	-1.18269	1.8e-09	7.04e-08
Vsir	ENSMUSG00000020101	-0.968864	1.85e-09	7.23e-08
Aco2	ENSMUSG00000022477	0.716464	1.86e-09	7.26e-08
B3glct	ENSMUSG00000051950	1.04703	1.94e-09	7.56e-08
Stxbp2	ENSMUSG00000004626	-1.0887	1.95e-09	7.6e-08
Fads1	ENSMUSG00000010663	0.765164	1.99e-09	7.74e-08
Me1	ENSMUSG00000032418	1.20839	2.02e-09	7.84e-08
Nfix	ENSMUSG00000001911	0.814485	2.05e-09	7.92e-08
Rpl30	ENSMUSG00000058600	-1.09752	2.04e-09	7.92e-08
Serinc3	ENSMUSG00000017707	-0.836094	2.06e-09	7.97e-08
Bmp1	ENSMUSG00000022098	0.911884	2.07e-09	7.98e-08
Sp6	ENSMUSG00000038560	1.3321	2.07e-09	7.98e-08
Zfp831	ENSMUSG00000050600	-1.732	2.08e-09	7.98e-08
Ptbp3	ENSMUSG00000028382	-0.899934	2.08e-09	7.99e-08
Slc6a2	ENSMUSG00000055368	1.43844	2.09e-09	8e-08
Igsf6	ENSMUSG00000035004	-1.19702	2.1e-09	8.03e-08
Cacnb3	ENSMUSG00000003352	1.29634	2.13e-09	8.14e-08
Cdca7	ENSMUSG00000055612	-1.10571	2.16e-09	8.24e-08
AB124611	ENSMUSG00000057191	-1.34886	2.33e-09	8.87e-08
Rin3	ENSMUSG00000044456	-1.009	2.38e-09	9.03e-08
Arid3a	ENSMUSG00000019564	-0.921969	2.39e-09	9.06e-08
Grik2	ENSMUSG00000056073	1.83034	2.41e-09	9.14e-08
Cd5l	ENSMUSG00000015854	-1.92904	2.43e-09	9.17e-08
Vegfa	ENSMUSG00000023951	0.998707	2.45e-09	9.26e-08
Prss35	ENSMUSG00000033491	1.35264	2.48e-09	9.33e-08
Zak	ENSMUSG00000004085	0.767238	2.54e-09	9.55e-08
Mylk	ENSMUSG00000022836	0.816777	2.55e-09	9.55e-08
Gm8325	ENSMUSG00000027694	3.88798	2.54e-09	9.55e-08
Mcm6	ENSMUSG00000026355	-0.82117	2.56e-09	9.57e-08
Retnlg	ENSMUSG00000022651	-1.88818	2.69e-09	1.01e-07
Ms4a6c	ENSMUSG00000079419	-1.37231	2.79e-09	1.04e-07
Slc7a7	ENSMUSG00000000958	1.10141	2.83e-09	1.05e-07
Prkcd	ENSMUSG00000021948	-0.736779	2.9e-09	1.08e-07
Megf8	ENSMUSG00000045039	0.869392	2.96e-09	1.1e-07
Unc5c	ENSMUSG00000059921	1.18913	3.03e-09	1.12e-07
Hdlbp	ENSMUSG00000034088	0.765594	3.06e-09	1.13e-07
Camp	ENSMUSG00000038357	-1.42576	3.14e-09	1.16e-07
Rbfox2	ENSMUSG00000033565	0.900041	3.17e-09	1.17e-07
Herc4	ENSMUSG00000020064	-0.795645	3.21e-09	1.18e-07
Fgr	ENSMUSG00000028874	-1.19735	3.34e-09	1.23e-07
Crat	ENSMUSG00000026853	0.707618	3.39e-09	1.24e-07
Tvp23b	ENSMUSG00000014177	1.00821	3.43e-09	1.25e-07
Sec16b	ENSMUSG00000026589	0.888262	3.42e-09	1.25e-07
Zfp106	ENSMUSG00000027288	0.689966	3.44e-09	1.25e-07
Dag1	ENSMUSG00000039952	0.821925	3.44e-09	1.25e-07
Palld	ENSMUSG00000058056	0.843735	3.45e-09	1.25e-07
Arntl	ENSMUSG00000055116	-1.28093	3.48e-09	1.26e-07
P4hb	ENSMUSG00000025130	0.651841	3.52e-09	1.28e-07
Adgra2	ENSMUSG00000031486	0.909827	3.52e-09	1.28e-07
Neb	ENSMUSG00000026950	2.04086	3.6e-09	1.3e-07
Txndc5	ENSMUSG00000038991	0.666019	3.63e-09	1.31e-07
Cand2	ENSMUSG00000030319	1.52952	3.7e-09	1.33e-07
Rhbdf1	ENSMUSG00000020282	0.928463	3.74e-09	1.34e-07
P3h3	ENSMUSG00000023191	0.986804	3.81e-09	1.37e-07
Adcy7	ENSMUSG00000031659	-0.831762	3.81e-09	1.37e-07
Pif1	ENSMUSG00000041064	-1.59092	3.82e-09	1.37e-07
Myoz2	ENSMUSG00000028116	3.06831	3.82e-09	1.37e-07
Mest	ENSMUSG00000051855	1.65705	3.84e-09	1.37e-07
Ccdc125	ENSMUSG00000048924	-1.07277	3.85e-09	1.37e-07
Prkar2a	ENSMUSG00000032601	0.71424	3.9e-09	1.39e-07
Topbp1	ENSMUSG00000032555	-0.797585	3.92e-09	1.39e-07
Lamb2	ENSMUSG00000052911	0.85492	3.96e-09	1.41e-07
Gm25844	ENSMUSG00000084536	5.58881	4.07e-09	1.44e-07
Stab2	ENSMUSG00000035459	-0.927633	4.1e-09	1.45e-07
Tacc3	ENSMUSG00000037313	-1.16023	4.09e-09	1.45e-07
Pgm5	ENSMUSG00000041731	2.77514	4.1e-09	1.45e-07
Timd4	ENSMUSG00000055546	2.23406	4.1e-09	1.45e-07
1190002N15Rik	ENSMUSG00000045414	0.769131	4.12e-09	1.45e-07
Spp1	ENSMUSG00000029304	0.895267	4.13e-09	1.45e-07
Cd33	ENSMUSG00000004609	-1.32023	4.28e-09	1.5e-07
Hat1	ENSMUSG00000027018	-0.948888	4.4e-09	1.54e-07
Ptpn22	ENSMUSG00000027843	-1.20415	4.43e-09	1.55e-07
Tmem128	ENSMUSG00000067365	-1.4948	4.44e-09	1.55e-07
Gpr153	ENSMUSG00000042804	0.931065	4.51e-09	1.57e-07
App	ENSMUSG00000022892	0.777363	4.57e-09	1.59e-07
Ppm1h	ENSMUSG00000034613	-1.04649	4.59e-09	1.59e-07
Unc5b	ENSMUSG00000020099	1.06286	4.64e-09	1.61e-07
Sema3e	ENSMUSG00000063531	2.22692	4.71e-09	1.63e-07
Rinl	ENSMUSG00000051735	-1.27725	4.82e-09	1.67e-07
Kcnc1	ENSMUSG00000058975	1.73576	4.82e-09	1.67e-07
Cd37	ENSMUSG00000030798	-1.1196	4.93e-09	1.7e-07
Znrf2	ENSMUSG00000058446	-0.719853	4.92e-09	1.7e-07
Lta4h	ENSMUSG00000015889	-0.989109	5.11e-09	1.76e-07
Epm2a	ENSMUSG00000055493	1.47187	5.26e-09	1.81e-07
Ccl9	ENSMUSG00000019122	-1.07664	5.32e-09	1.82e-07
Marveld1	ENSMUSG00000044345	0.853703	5.48e-09	1.88e-07
Tmcc2	ENSMUSG00000042066	-1.1936	5.57e-09	1.91e-07
Pou2f2	ENSMUSG00000008496	-1.78574	5.62e-09	1.92e-07
Pcbp4	ENSMUSG00000023495	1.30796	5.61e-09	1.92e-07
Diaph1	ENSMUSG00000024456	-0.766224	5.66e-09	1.93e-07
Srgn	ENSMUSG00000020077	-1.0544	5.68e-09	1.93e-07
Zfp36l2	ENSMUSG00000045817	-0.781124	5.72e-09	1.94e-07
Rpl36al	ENSMUSG00000049751	-1.2113	5.85e-09	1.98e-07
Scrn1	ENSMUSG00000019124	1.38408	5.93e-09	2.01e-07
Irf8	ENSMUSG00000041515	-0.969697	5.97e-09	2.02e-07
Bmp7	ENSMUSG00000008999	1.334	6.16e-09	2.08e-07
Incenp	ENSMUSG00000024660	-0.928187	6.16e-09	2.08e-07
Gm12005	ENSMUSG00000081631	-6.90542	6.48e-09	2.18e-07
Hist1h4f	ENSMUSG00000069274	-1.73095	6.51e-09	2.19e-07
Setbp1	ENSMUSG00000024548	0.875381	6.62e-09	2.22e-07
Sp100	ENSMUSG00000026222	-0.927294	6.62e-09	2.22e-07
Wfdc21	ENSMUSG00000051748	-2.23429	6.66e-09	2.23e-07
Ect2	ENSMUSG00000027699	-1.23329	6.69e-09	2.24e-07
Rap1gap2	ENSMUSG00000038807	-1.28962	6.73e-09	2.25e-07
Sobp	ENSMUSG00000038248	1.0096	6.79e-09	2.26e-07
Ptov1	ENSMUSG00000038502	0.782135	6.91e-09	2.3e-07
Slc9a3r1	ENSMUSG00000020733	-1.01538	7.1e-09	2.36e-07
Apobec2	ENSMUSG00000040694	2.85365	7.15e-09	2.37e-07
Samhd1	ENSMUSG00000027639	-0.727765	7.31e-09	2.42e-07
Plcl2	ENSMUSG00000038910	-0.873542	7.41e-09	2.45e-07
Xirp2	ENSMUSG00000027022	1.77315	7.46e-09	2.46e-07
Pygo1	ENSMUSG00000034910	1.19548	7.49e-09	2.47e-07
Tm6sf1	ENSMUSG00000038623	-1.26851	7.54e-09	2.48e-07
Dmp1	ENSMUSG00000029307	1.1169	7.6e-09	2.5e-07
Gm12507	ENSMUSG00000082952	7.04559	7.62e-09	2.5e-07
Lad1	ENSMUSG00000041782	4.55881	7.67e-09	2.52e-07
Kif18a	ENSMUSG00000027115	-1.28966	7.69e-09	2.52e-07
Wasl	ENSMUSG00000029684	0.810262	7.76e-09	2.54e-07
Oxct1	ENSMUSG00000022186	0.779922	7.84e-09	2.56e-07
Kdelr1	ENSMUSG00000002778	0.799478	7.97e-09	2.6e-07
1300017J02Rik	ENSMUSG00000033688	-1.73638	8.07e-09	2.63e-07
Brsk1	ENSMUSG00000035390	1.4443	8.11e-09	2.64e-07
Rap1gap	ENSMUSG00000041351	0.919498	8.12e-09	2.64e-07
Rab11fip4	ENSMUSG00000017639	0.872761	8.36e-09	2.71e-07
Rrbp1	ENSMUSG00000027422	0.720405	8.63e-09	2.79e-07
Cd276	ENSMUSG00000035914	0.934455	8.8e-09	2.85e-07
Ptgis	ENSMUSG00000017969	0.939481	8.83e-09	2.85e-07
Plekha6	ENSMUSG00000041757	1.2093	8.93e-09	2.88e-07
Rhpn2	ENSMUSG00000030494	1.43631	9.04e-09	2.91e-07
Cep192	ENSMUSG00000024542	-0.839463	9.29e-09	2.99e-07
Ncapg	ENSMUSG00000015880	-1.26768	9.34e-09	3e-07
Atp1b3	ENSMUSG00000032412	0.845036	9.43e-09	3.03e-07
Sparc	ENSMUSG00000018593	1.02225	9.47e-09	3.03e-07
Gstz1	ENSMUSG00000021033	0.996483	9.7e-09	3.1e-07
Tmem2	ENSMUSG00000024754	0.691206	9.72e-09	3.11e-07
Msi1	ENSMUSG00000054256	1.02552	9.84e-09	3.14e-07
Acot11	ENSMUSG00000034853	1.01743	9.85e-09	3.14e-07
Lmo2	ENSMUSG00000032698	-1.06146	1e-08	3.18e-07
Prickle1	ENSMUSG00000036158	0.994862	1e-08	3.18e-07
3425401B19Rik	ENSMUSG00000071540	1.90875	1e-08	3.18e-07
Glipr2	ENSMUSG00000028480	-1.55979	1.02e-08	3.22e-07
F10	ENSMUSG00000031444	-1.35465	1.02e-08	3.24e-07
Abcc4	ENSMUSG00000032849	-0.740977	1.03e-08	3.24e-07
Pld4	ENSMUSG00000052160	-1.32414	1.04e-08	3.27e-07
Snrpf	ENSMUSG00000020018	-0.882524	1.04e-08	3.29e-07
Hist1h3b	ENSMUSG00000069267	-1.14945	1.06e-08	3.33e-07
Lbp	ENSMUSG00000016024	-1.02569	1.06e-08	3.34e-07
Pdpn	ENSMUSG00000028583	1.44678	1.07e-08	3.35e-07
Gm15774	ENSMUSG00000085118	-3.06458	1.08e-08	3.38e-07
Lefty1	ENSMUSG00000038793	-6.8804	1.09e-08	3.43e-07
Scarna10	ENSMUSG00000089617	-1.32833	1.11e-08	3.46e-07
Tspo2	ENSMUSG00000023995	-1.83202	1.11e-08	3.47e-07
Zc3h7b	ENSMUSG00000022390	0.606455	1.12e-08	3.48e-07
Bmp3	ENSMUSG00000029335	1.02152	1.13e-08	3.53e-07
Myo18b	ENSMUSG00000072720	1.92745	1.14e-08	3.54e-07
Plcb2	ENSMUSG00000040061	-1.0711	1.15e-08	3.56e-07
Oas3	ENSMUSG00000032661	-1.8237	1.16e-08	3.58e-07
Fam20c	ENSMUSG00000025854	0.995403	1.16e-08	3.59e-07
Nt5e	ENSMUSG00000032420	0.993941	1.16e-08	3.59e-07
Cd55	ENSMUSG00000026399	-0.994855	1.16e-08	3.6e-07
Mef2c	ENSMUSG00000005583	0.817955	1.17e-08	3.62e-07
Plcg2	ENSMUSG00000034330	-0.786786	1.17e-08	3.62e-07
Ephb4	ENSMUSG00000029710	0.84755	1.18e-08	3.63e-07
Ptprz1	ENSMUSG00000068748	1.15646	1.19e-08	3.66e-07
Fam49b	ENSMUSG00000022378	-0.941208	1.19e-08	3.66e-07
Ppfibp2	ENSMUSG00000036528	0.814141	1.2e-08	3.66e-07
Sipa1	ENSMUSG00000056917	-0.802565	1.25e-08	3.83e-07
Hist1h1d	ENSMUSG00000052565	-1.04021	1.26e-08	3.86e-07
Cdh2	ENSMUSG00000024304	0.932297	1.27e-08	3.88e-07
Il18rap	ENSMUSG00000026068	-1.34865	1.27e-08	3.89e-07
Enox1	ENSMUSG00000022012	1.81435	1.28e-08	3.91e-07
Cyb5r4	ENSMUSG00000032872	-0.69709	1.29e-08	3.92e-07
mt-Nd6	ENSMUSG00000064368	-1.35049	1.3e-08	3.95e-07
Gm12420	ENSMUSG00000081775	6.57764	1.34e-08	4.06e-07
Gm17167	ENSMUSG00000091542	-2.37402	1.35e-08	4.08e-07
Ccna2	ENSMUSG00000027715	-1.24852	1.35e-08	4.08e-07
Dtl	ENSMUSG00000037474	-1.06711	1.35e-08	4.09e-07
Pot1b	ENSMUSG00000024174	-0.844727	1.38e-08	4.16e-07
Trib2	ENSMUSG00000020601	0.906446	1.38e-08	4.17e-07
Btg2	ENSMUSG00000020423	-1.1181	1.41e-08	4.23e-07
Ndnf	ENSMUSG00000049001	1.03007	1.43e-08	4.3e-07
Trim55	ENSMUSG00000060913	2.91673	1.44e-08	4.32e-07
Col22a1	ENSMUSG00000079022	0.924082	1.44e-08	4.32e-07
Fcnb	ENSMUSG00000026835	-1.18954	1.48e-08	4.43e-07
Pdgfa	ENSMUSG00000025856	0.939166	1.5e-08	4.49e-07
Fat3	ENSMUSG00000074505	1.02253	1.52e-08	4.55e-07
Tsc22d4	ENSMUSG00000029723	-0.61314	1.53e-08	4.57e-07
Lama4	ENSMUSG00000019846	0.912919	1.53e-08	4.57e-07
Fat1	ENSMUSG00000070047	0.913239	1.56e-08	4.64e-07
Tnc	ENSMUSG00000028364	0.809411	1.58e-08	4.69e-07
Adamtsl1	ENSMUSG00000066113	1.91413	1.58e-08	4.7e-07
Maged1	ENSMUSG00000025151	0.918141	1.59e-08	4.7e-07
Adgra3	ENSMUSG00000029090	0.902131	1.61e-08	4.78e-07
Tor4a	ENSMUSG00000059555	-0.873231	1.64e-08	4.83e-07
Diaph3	ENSMUSG00000022021	-1.06122	1.67e-08	4.94e-07
Heatr3	ENSMUSG00000031657	0.77498	1.67e-08	4.94e-07
Mctp2	ENSMUSG00000032776	-1.26178	1.75e-08	5.15e-07
Dock10	ENSMUSG00000038608	-0.795189	1.76e-08	5.18e-07
Tcap	ENSMUSG00000007877	2.09202	1.78e-08	5.22e-07
Atp1a2	ENSMUSG00000007097	2.06781	1.81e-08	5.3e-07
Zfp458	ENSMUSG00000055480	1.75527	1.85e-08	5.41e-07
Unc45a	ENSMUSG00000030533	0.744245	1.86e-08	5.43e-07
Hist1h1a	ENSMUSG00000049539	-1.21073	1.89e-08	5.51e-07
Sp7	ENSMUSG00000060284	0.942409	1.9e-08	5.53e-07
Flnc	ENSMUSG00000068699	1.96429	1.9e-08	5.54e-07
Tmem164	ENSMUSG00000047045	-0.566765	1.9e-08	5.54e-07
Nrros	ENSMUSG00000052384	-0.902627	1.95e-08	5.68e-07
Nrep	ENSMUSG00000042834	1.03692	1.98e-08	5.74e-07
Calu	ENSMUSG00000029767	0.758273	1.98e-08	5.74e-07
Apobr	ENSMUSG00000042759	-1.23345	1.99e-08	5.75e-07
Fscn1	ENSMUSG00000029581	0.955072	1.99e-08	5.77e-07
Hspb7	ENSMUSG00000006221	2.07057	2.02e-08	5.85e-07
Camk2d	ENSMUSG00000053819	0.637914	2.05e-08	5.91e-07
Apobec1	ENSMUSG00000040613	-0.807144	2.05e-08	5.91e-07
Tap1	ENSMUSG00000037321	-0.8808	2.07e-08	5.96e-07
Rasal2	ENSMUSG00000070565	0.771287	2.08e-08	5.97e-07
Ly6c2	ENSMUSG00000022584	-1.72939	2.08e-08	5.98e-07
Myo1e	ENSMUSG00000032220	0.753427	2.1e-08	6.01e-07
Alad	ENSMUSG00000028393	1.00361	2.11e-08	6.05e-07
Gm12963	ENSMUSG00000085517	2.0178	2.12e-08	6.06e-07
Mbnl3	ENSMUSG00000036109	-1.20054	2.14e-08	6.1e-07
Clec5a	ENSMUSG00000029915	-1.34102	2.16e-08	6.17e-07
Slc39a4	ENSMUSG00000063354	-5.68146	2.19e-08	6.26e-07
Scarna13	ENSMUSG00000088789	-2.27553	2.21e-08	6.28e-07
Cd19	ENSMUSG00000030724	-1.04087	2.21e-08	6.3e-07
AI464131	ENSMUSG00000046312	1.52061	2.23e-08	6.33e-07
Rasgrp4	ENSMUSG00000030589	-1.20904	2.23e-08	6.33e-07
Tmem132a	ENSMUSG00000024736	1.37084	2.26e-08	6.41e-07
Gm15666	ENSMUSG00000084399	1.38607	2.28e-08	6.47e-07
Pdzrn3	ENSMUSG00000035357	1.19161	2.29e-08	6.47e-07
Adamts2	ENSMUSG00000036545	0.81393	2.34e-08	6.61e-07
Msra	ENSMUSG00000054733	-1.3565	2.36e-08	6.64e-07
Atpif1	ENSMUSG00000054428	-0.881391	2.37e-08	6.67e-07
Lpcat2	ENSMUSG00000033192	-1.23641	2.41e-08	6.78e-07
Fcho1	ENSMUSG00000070000	-0.920424	2.41e-08	6.78e-07
Slc1a4	ENSMUSG00000020142	1.70185	2.42e-08	6.79e-07
Psd3	ENSMUSG00000030465	0.881275	2.43e-08	6.79e-07
Parp14	ENSMUSG00000034422	-0.683278	2.43e-08	6.79e-07
Oard1	ENSMUSG00000040771	-0.911369	2.42e-08	6.79e-07
Col1a1	ENSMUSG00000001506	1.03968	2.45e-08	6.83e-07
Kif11	ENSMUSG00000012443	-1.11771	2.45e-08	6.83e-07
Adam23	ENSMUSG00000025964	1.46851	2.45e-08	6.84e-07
1110002E22Rik	ENSMUSG00000090066	2.2862	2.47e-08	6.86e-07
Gna11	ENSMUSG00000034781	0.759112	2.47e-08	6.87e-07
Homer1	ENSMUSG00000007617	0.844329	2.49e-08	6.91e-07
Klra4	ENSMUSG00000079852	-7.13634	2.53e-08	7.02e-07
I830077J02Rik	ENSMUSG00000074342	-2.35651	2.55e-08	7.07e-07
Gli3	ENSMUSG00000021318	0.937088	2.57e-08	7.1e-07
Zfp354c	ENSMUSG00000044807	1.07947	2.64e-08	7.29e-07
Dip2c	ENSMUSG00000048264	0.788079	2.64e-08	7.29e-07
Mfsd2b	ENSMUSG00000037336	-1.18262	2.68e-08	7.4e-07
Mybl2	ENSMUSG00000017861	-0.851761	2.78e-08	7.65e-07
Hist1h2ak	ENSMUSG00000063021	-1.38554	2.79e-08	7.66e-07
Gm6969	ENSMUSG00000066553	2.40838	2.79e-08	7.66e-07
Megf9	ENSMUSG00000039270	-0.817485	2.81e-08	7.71e-07
Grb10	ENSMUSG00000020176	0.866549	2.84e-08	7.78e-07
Tdg	ENSMUSG00000034674	-0.86329	2.85e-08	7.8e-07
Nuak2	ENSMUSG00000009772	-1.37835	2.9e-08	7.93e-07
Cxcr4	ENSMUSG00000045382	-1.1175	2.9e-08	7.93e-07
Ccnd3	ENSMUSG00000034165	-0.909827	2.91e-08	7.93e-07
H2afy2	ENSMUSG00000020086	1.12679	2.97e-08	8.1e-07
Fgfr1	ENSMUSG00000031565	0.912658	2.99e-08	8.13e-07
Gm12705	ENSMUSG00000087395	-4.74052	3.01e-08	8.19e-07
Jam2	ENSMUSG00000053062	1.01461	3.04e-08	8.24e-07
Sdc4	ENSMUSG00000017009	0.685773	3.05e-08	8.28e-07
Serpinb1a	ENSMUSG00000044734	-1.33054	3.07e-08	8.32e-07
Stau2	ENSMUSG00000025920	0.984841	3.11e-08	8.42e-07
Apol6	ENSMUSG00000033576	1.45984	3.19e-08	8.62e-07
Kdelr2	ENSMUSG00000079111	0.836829	3.22e-08	8.7e-07
Tpm2	ENSMUSG00000028464	2.06552	3.23e-08	8.72e-07
A930009A15Rik	ENSMUSG00000092210	-6.94483	3.29e-08	8.86e-07
Arpc5	ENSMUSG00000008475	-0.754777	3.3e-08	8.89e-07
Gpr180	ENSMUSG00000022131	0.814872	3.34e-08	8.97e-07
Syk	ENSMUSG00000021457	-0.87885	3.35e-08	8.98e-07
Col1a2	ENSMUSG00000029661	0.997419	3.35e-08	8.98e-07
H2-Q1	ENSMUSG00000079507	4.99894	3.37e-08	9.03e-07
C3	ENSMUSG00000024164	-1.06702	3.38e-08	9.04e-07
Mtfr2	ENSMUSG00000019992	-1.4877	3.39e-08	9.06e-07
Kif22	ENSMUSG00000030677	-0.897514	3.41e-08	9.07e-07
Rab27a	ENSMUSG00000032202	-1.10827	3.41e-08	9.07e-07
Zfp386	ENSMUSG00000042063	0.8948	3.41e-08	9.07e-07
B430306N03Rik	ENSMUSG00000043740	-1.2499	3.41e-08	9.07e-07
Gm21957	ENSMUSG00000073844	-3.05229	3.43e-08	9.11e-07
Sspn	ENSMUSG00000030255	0.894246	3.44e-08	9.13e-07
Map2k6	ENSMUSG00000020623	1.00325	3.51e-08	9.28e-07
Myo6	ENSMUSG00000033577	0.74693	3.53e-08	9.33e-07
Npas2	ENSMUSG00000026077	-1.96021	3.54e-08	9.35e-07
Acsl3	ENSMUSG00000032883	1.06944	3.58e-08	9.45e-07
Ppp1r15a	ENSMUSG00000040435	-0.946328	3.59e-08	9.45e-07
Tagln2	ENSMUSG00000026547	-0.676761	3.71e-08	9.76e-07
Gm10600	ENSMUSG00000083929	-7.34688	3.72e-08	9.78e-07
Ncoa4	ENSMUSG00000056234	-0.782486	3.76e-08	9.86e-07
Myo1b	ENSMUSG00000018417	0.773898	3.82e-08	1e-06
Lrrk2	ENSMUSG00000036273	-0.772662	3.84e-08	1.01e-06
Ccdc171	ENSMUSG00000052407	-1.57361	3.86e-08	1.01e-06
Wnt9a	ENSMUSG00000000126	2.10908	3.91e-08	1.02e-06
Atp1a1	ENSMUSG00000033161	0.740166	3.91e-08	1.02e-06
Rpl12-ps2	ENSMUSG00000083792	-7.0509	3.92e-08	1.02e-06
Rassf8	ENSMUSG00000030259	0.78593	4e-08	1.04e-06
Fam135a	ENSMUSG00000026153	0.879472	4.04e-08	1.05e-06
Satb2	ENSMUSG00000038331	0.974818	4.04e-08	1.05e-06
Kazald1	ENSMUSG00000025213	1.2534	4.11e-08	1.07e-06
Clec4a1	ENSMUSG00000049037	-1.35606	4.13e-08	1.07e-06
Plbd1	ENSMUSG00000030214	-1.14993	4.16e-08	1.08e-06
Cryab	ENSMUSG00000032060	1.26274	4.2e-08	1.09e-06
Fah	ENSMUSG00000030630	1.26424	4.21e-08	1.09e-06
Dock11	ENSMUSG00000031093	-0.793813	4.3e-08	1.11e-06
Synm	ENSMUSG00000030554	1.08044	4.32e-08	1.11e-06
Bace1	ENSMUSG00000032086	0.639316	4.38e-08	1.13e-06
H2afj	ENSMUSG00000060032	-0.885547	4.41e-08	1.14e-06
C1qtnf6	ENSMUSG00000022440	1.06309	4.43e-08	1.14e-06
Metap2	ENSMUSG00000036112	-0.877221	4.45e-08	1.14e-06
Ptgfrn	ENSMUSG00000027864	0.921648	4.58e-08	1.17e-06
Rnase6	ENSMUSG00000021880	-1.32498	4.59e-08	1.18e-06
Tcf7	ENSMUSG00000000782	0.91044	4.75e-08	1.21e-06
Ywhah	ENSMUSG00000018965	-0.726045	4.74e-08	1.21e-06
Ttc21a	ENSMUSG00000032514	-1.64169	4.78e-08	1.22e-06
Ptk2b	ENSMUSG00000059456	-0.756341	4.83e-08	1.23e-06
Atp2b1	ENSMUSG00000019943	0.684644	4.89e-08	1.25e-06
Sar1a	ENSMUSG00000020088	0.72305	4.99e-08	1.27e-06
Laptm5	ENSMUSG00000028581	-0.884846	5.02e-08	1.28e-06
Dlx6	ENSMUSG00000029754	1.07859	5.09e-08	1.29e-06
Klrb1c	ENSMUSG00000030325	-4.09024	5.1e-08	1.3e-06
Usp2	ENSMUSG00000032010	1.61986	5.14e-08	1.3e-06
Pgd	ENSMUSG00000028961	-0.939805	5.17e-08	1.31e-06
Rad18	ENSMUSG00000030254	-0.721702	5.18e-08	1.31e-06
Tyms	ENSMUSG00000025747	-0.789555	5.19e-08	1.31e-06
Lbr	ENSMUSG00000004880	-0.913297	5.23e-08	1.32e-06
F930017D23Rik	ENSMUSG00000075184	-2.05682	5.24e-08	1.32e-06
Taok3	ENSMUSG00000061288	-0.70736	5.26e-08	1.33e-06
Hadh	ENSMUSG00000027984	0.763604	5.28e-08	1.33e-06
Ano1	ENSMUSG00000031075	0.93881	5.31e-08	1.34e-06
Speg	ENSMUSG00000026207	1.14706	5.43e-08	1.36e-06
P4ha1	ENSMUSG00000019916	1.05748	5.49e-08	1.38e-06
Mybpc1	ENSMUSG00000020061	2.52474	5.54e-08	1.39e-06
Slc41a1	ENSMUSG00000013275	0.883397	5.7e-08	1.43e-06
Fzd7	ENSMUSG00000041075	1.11761	5.72e-08	1.43e-06
Ttl	ENSMUSG00000027394	1.12255	5.75e-08	1.43e-06
Postn	ENSMUSG00000027750	1.03892	5.76e-08	1.43e-06
Gpx1	ENSMUSG00000063856	-0.985058	5.8e-08	1.44e-06
Gja1	ENSMUSG00000050953	0.950218	5.83e-08	1.45e-06
Phex	ENSMUSG00000057457	1.05957	5.87e-08	1.46e-06
Ptk7	ENSMUSG00000023972	0.854175	5.88e-08	1.46e-06
Thrb	ENSMUSG00000021779	1.36384	6e-08	1.49e-06
Ifitm6	ENSMUSG00000059108	-1.92585	6.03e-08	1.49e-06
Dkk3	ENSMUSG00000030772	1.11837	6.12e-08	1.51e-06
Hist1h4c	ENSMUSG00000060678	-1.33814	6.14e-08	1.52e-06
Hspa4l	ENSMUSG00000025757	-0.839859	6.25e-08	1.54e-06
Lpar1	ENSMUSG00000038668	1.01325	6.27e-08	1.55e-06
Txlnb	ENSMUSG00000039891	1.58633	6.35e-08	1.57e-06
Dact3	ENSMUSG00000078794	1.15986	6.37e-08	1.57e-06
Plekho2	ENSMUSG00000050721	-0.784658	6.44e-08	1.58e-06
Tmem40	ENSMUSG00000059900	-1.48942	6.44e-08	1.58e-06
Gnaz	ENSMUSG00000040009	-1.1699	6.47e-08	1.59e-06
Ryr1	ENSMUSG00000030592	1.95016	6.5e-08	1.59e-06
Trim72	ENSMUSG00000042828	2.35585	6.58e-08	1.61e-06
Creb3l1	ENSMUSG00000027230	0.926981	6.64e-08	1.62e-06
Ptprd	ENSMUSG00000028399	0.816944	6.67e-08	1.63e-06
Man2a2	ENSMUSG00000038886	0.588606	6.66e-08	1.63e-06
Bcar1	ENSMUSG00000031955	0.791701	6.76e-08	1.65e-06
Nbl1	ENSMUSG00000041120	0.974356	6.85e-08	1.67e-06
Ikzf1	ENSMUSG00000018654	-1.13429	6.97e-08	1.69e-06
Spag5	ENSMUSG00000002055	-0.985581	6.97e-08	1.69e-06
Dchs1	ENSMUSG00000036862	0.849107	7e-08	1.7e-06
Nexn	ENSMUSG00000039103	1.42761	7.04e-08	1.71e-06
Bcl11a	ENSMUSG00000000861	-1.02337	7.13e-08	1.73e-06
Id3	ENSMUSG00000007872	0.847245	7.19e-08	1.74e-06
E2f2	ENSMUSG00000018983	-1.00847	7.3e-08	1.77e-06
Ric3	ENSMUSG00000048330	1.24037	7.35e-08	1.78e-06
Pf4	ENSMUSG00000029373	-1.48358	7.38e-08	1.78e-06
Ptprs	ENSMUSG00000013236	0.880057	7.43e-08	1.79e-06
Selp	ENSMUSG00000026580	-1.16878	7.64e-08	1.84e-06
Hist2h4	ENSMUSG00000091405	-1.15182	7.69e-08	1.85e-06
Gm16194	ENSMUSG00000084956	-1.85465	7.76e-08	1.86e-06
Tmem150b	ENSMUSG00000046456	-1.74842	7.8e-08	1.87e-06
Pm20d2	ENSMUSG00000054659	2.31795	7.8e-08	1.87e-06
Six1	ENSMUSG00000051367	0.974526	7.88e-08	1.89e-06
Art4	ENSMUSG00000030217	-1.49934	7.92e-08	1.89e-06
Cdca2	ENSMUSG00000048922	-1.04493	7.92e-08	1.89e-06
Serf2	ENSMUSG00000074884	0.551723	7.93e-08	1.89e-06
Klhl12	ENSMUSG00000026455	-0.808814	8.03e-08	1.91e-06
Shisa4	ENSMUSG00000041889	1.26135	8.02e-08	1.91e-06
Magi1	ENSMUSG00000045095	1.05188	8.07e-08	1.92e-06
Cbl	ENSMUSG00000034342	-0.649396	8.13e-08	1.93e-06
Dgkg	ENSMUSG00000022861	-1.30108	8.19e-08	1.95e-06
Eprs	ENSMUSG00000026615	0.516246	8.25e-08	1.96e-06
Ogn	ENSMUSG00000021390	0.813022	8.3e-08	1.97e-06
Tmc6	ENSMUSG00000025572	-0.790719	8.39e-08	1.99e-06
Slc43a1	ENSMUSG00000027075	-1.06392	8.65e-08	2.04e-06
Olfr1033	ENSMUSG00000045392	-6.93504	8.64e-08	2.04e-06
Sh3tc2	ENSMUSG00000045629	-1.12763	8.65e-08	2.04e-06
Ccnd2	ENSMUSG00000000184	0.603766	8.69e-08	2.05e-06
Stard9	ENSMUSG00000033705	0.765313	8.87e-08	2.09e-06
Arhgef25	ENSMUSG00000019467	0.78158	8.96e-08	2.11e-06
Fgfr1op2	ENSMUSG00000040242	-0.578281	9.03e-08	2.12e-06
S100a11	ENSMUSG00000027907	-1.03065	9.05e-08	2.12e-06
Mlip	ENSMUSG00000032355	1.22968	9.31e-08	2.18e-06
H2-T23	ENSMUSG00000067212	-0.775735	9.33e-08	2.18e-06
Fes	ENSMUSG00000053158	-0.751775	9.34e-08	2.19e-06
Gm11743	ENSMUSG00000084306	-7.2348	9.48e-08	2.21e-06
Klra8	ENSMUSG00000089727	-7.08758	9.53e-08	2.22e-06
Podxl2	ENSMUSG00000033152	1.38302	9.65e-08	2.25e-06
Efs	ENSMUSG00000022203	1.18517	9.79e-08	2.28e-06
Pja2	ENSMUSG00000024083	0.604176	9.81e-08	2.28e-06
Rcn1	ENSMUSG00000005973	0.896224	1e-07	2.33e-06
Cenpf	ENSMUSG00000026605	-1.04283	1.02e-07	2.37e-06
Selplg	ENSMUSG00000048163	-1.09852	1.02e-07	2.37e-06
Synpr	ENSMUSG00000056296	7.54141	1.02e-07	2.38e-06
Iqgap3	ENSMUSG00000028068	-1.09772	1.04e-07	2.4e-06
Trip10	ENSMUSG00000019487	0.8253	1.04e-07	2.41e-06
Daam2	ENSMUSG00000040260	0.781437	1.04e-07	2.41e-06
Mpeg1	ENSMUSG00000046805	-0.938138	1.04e-07	2.41e-06
Chdh	ENSMUSG00000015970	-1.01273	1.05e-07	2.42e-06
Chmp4c	ENSMUSG00000027536	1.93836	1.06e-07	2.44e-06
Rab8b	ENSMUSG00000036943	-0.595771	1.07e-07	2.46e-06
Nhsl2	ENSMUSG00000079481	-0.804063	1.08e-07	2.48e-06
Lpl	ENSMUSG00000015568	0.89686	1.09e-07	2.5e-06
Mefv	ENSMUSG00000022534	-1.87834	1.09e-07	2.5e-06
Slfn14	ENSMUSG00000082101	-1.23381	1.09e-07	2.51e-06
Cd300c	ENSMUSG00000058728	-7.71193	1.1e-07	2.52e-06
Cthrc1	ENSMUSG00000054196	1.19532	1.1e-07	2.52e-06
Lin28a	ENSMUSG00000050966	-1.61715	1.12e-07	2.55e-06
Fam129b	ENSMUSG00000026796	0.797935	1.12e-07	2.56e-06
Lum	ENSMUSG00000036446	0.965665	1.12e-07	2.56e-06
Vps13a	ENSMUSG00000046230	-0.700685	1.12e-07	2.56e-06
Itm2c	ENSMUSG00000026223	0.815457	1.15e-07	2.62e-06
Gsg1l	ENSMUSG00000046182	1.44613	1.17e-07	2.65e-06
A930033H14Rik	ENSMUSG00000090622	1.08054	1.17e-07	2.65e-06
Lcp2	ENSMUSG00000002699	-1.20007	1.18e-07	2.68e-06
Setd7	ENSMUSG00000037111	0.696452	1.19e-07	2.69e-06
Zfp30	ENSMUSG00000047473	1.38951	1.19e-07	2.69e-06
Gpr141	ENSMUSG00000053101	-1.6695	1.19e-07	2.69e-06
Chn1	ENSMUSG00000056486	1.17141	1.19e-07	2.69e-06
Apcdd1	ENSMUSG00000071847	1.1721	1.2e-07	2.72e-06
Cep70	ENSMUSG00000056267	-0.816702	1.21e-07	2.73e-06
Stk4	ENSMUSG00000018209	-0.810897	1.22e-07	2.74e-06
Obsl1	ENSMUSG00000026211	0.976826	1.23e-07	2.78e-06
Dusp27	ENSMUSG00000026564	1.30748	1.24e-07	2.78e-06
Prtn3	ENSMUSG00000057729	-1.19974	1.24e-07	2.78e-06
Tfdp1	ENSMUSG00000038482	-0.727639	1.26e-07	2.83e-06
Gm8113	ENSMUSG00000089901	1.07281	1.26e-07	2.83e-06
Fzr1	ENSMUSG00000020235	-0.774176	1.27e-07	2.85e-06
Hist1h1c	ENSMUSG00000036181	-0.874747	1.27e-07	2.85e-06
Zfp462	ENSMUSG00000060206	0.819477	1.28e-07	2.87e-06
Polq	ENSMUSG00000034206	-0.986353	1.29e-07	2.88e-06
Gm12840	ENSMUSG00000086320	-1.82164	1.29e-07	2.88e-06
Phldb1	ENSMUSG00000048537	0.807396	1.3e-07	2.9e-06
Eya4	ENSMUSG00000010461	0.936815	1.3e-07	2.91e-06
Dach1	ENSMUSG00000055639	-1.06015	1.31e-07	2.92e-06
Kif14	ENSMUSG00000041498	-0.9818	1.31e-07	2.92e-06
Scarf1	ENSMUSG00000038188	-1.54022	1.31e-07	2.92e-06
Eif2ak2	ENSMUSG00000024079	-0.686645	1.32e-07	2.93e-06
Rad54b	ENSMUSG00000078773	-1.39131	1.33e-07	2.94e-06
Hist1h3c	ENSMUSG00000069310	-1.29705	1.33e-07	2.94e-06
Utp14b	ENSMUSG00000079470	1.14528	1.33e-07	2.96e-06
Ckap2	ENSMUSG00000037725	-0.851944	1.34e-07	2.96e-06
Rac2	ENSMUSG00000033220	-1.02341	1.37e-07	3.02e-06
Ece1	ENSMUSG00000057530	0.654417	1.37e-07	3.02e-06
Zfhx3	ENSMUSG00000038872	0.718357	1.37e-07	3.02e-06
Masp2	ENSMUSG00000028979	2.6619	1.37e-07	3.03e-06
Tpx2	ENSMUSG00000027469	-0.823885	1.38e-07	3.03e-06
Rbfa	ENSMUSG00000024570	-1.07068	1.38e-07	3.04e-06
Gal3st3	ENSMUSG00000047658	-3.41274	1.39e-07	3.06e-06
Vcl	ENSMUSG00000021823	-0.61686	1.4e-07	3.08e-06
Dock1	ENSMUSG00000058325	0.723851	1.41e-07	3.08e-06
Hist1h4d	ENSMUSG00000061482	-1.22069	1.43e-07	3.12e-06
Plac8	ENSMUSG00000029322	-1.15625	1.43e-07	3.14e-06
Unc13d	ENSMUSG00000057948	-0.880369	1.46e-07	3.19e-06
Rgs18	ENSMUSG00000026357	-1.32374	1.47e-07	3.22e-06
Adamts18	ENSMUSG00000053399	1.29507	1.5e-07	3.27e-06
Greb1l	ENSMUSG00000042942	1.43567	1.52e-07	3.31e-06
Sec23a	ENSMUSG00000020986	0.694523	1.53e-07	3.32e-06
Srl	ENSMUSG00000022519	1.66446	1.53e-07	3.32e-06
Fgd4	ENSMUSG00000022788	-0.576841	1.54e-07	3.34e-06
Fbxl5	ENSMUSG00000039753	-0.777288	1.54e-07	3.36e-06
Slc38a10	ENSMUSG00000061306	0.628111	1.55e-07	3.36e-06
Alox5	ENSMUSG00000025701	-1.16629	1.56e-07	3.39e-06
Dcn	ENSMUSG00000019929	0.902786	1.59e-07	3.45e-06
Col6a2	ENSMUSG00000020241	0.877611	1.6e-07	3.45e-06
Adam8	ENSMUSG00000025473	-1.36705	1.61e-07	3.49e-06
Gpr65	ENSMUSG00000021886	-1.77286	1.63e-07	3.53e-06
Clmp	ENSMUSG00000032024	0.815396	1.65e-07	3.57e-06
Cspg4	ENSMUSG00000032911	1.05807	1.66e-07	3.57e-06
Zfp146	ENSMUSG00000037029	0.691542	1.66e-07	3.57e-06
Sgcd	ENSMUSG00000020354	0.794094	1.66e-07	3.57e-06
Col8a2	ENSMUSG00000056174	1.65099	1.66e-07	3.57e-06
Kcnn1	ENSMUSG00000002908	1.42051	1.68e-07	3.61e-06
Zcchc14	ENSMUSG00000061410	0.706633	1.68e-07	3.61e-06
Themis2	ENSMUSG00000037731	-1.15615	1.69e-07	3.63e-06
Vstm2b	ENSMUSG00000039257	-7.535	1.7e-07	3.63e-06
Vasn	ENSMUSG00000039646	0.845967	1.73e-07	3.71e-06
Gpc4	ENSMUSG00000031119	0.724469	1.78e-07	3.8e-06
Got1	ENSMUSG00000025190	1.18915	1.82e-07	3.88e-06
Gm17606	ENSMUSG00000091306	-5.74576	1.84e-07	3.93e-06
Wrn	ENSMUSG00000031583	-0.725644	1.84e-07	3.93e-06
Ube2l6	ENSMUSG00000027078	-1.06735	1.85e-07	3.94e-06
Tspan3	ENSMUSG00000032324	0.767543	1.85e-07	3.95e-06
Rab11fip3	ENSMUSG00000037098	0.844028	1.86e-07	3.97e-06
Sh3pxd2a	ENSMUSG00000053617	0.833754	1.87e-07	3.97e-06
9130019O22Rik	ENSMUSG00000030823	-1.66913	1.88e-07	3.98e-06
Slc44a1	ENSMUSG00000028412	0.637721	1.88e-07	3.99e-06
Tnxb	ENSMUSG00000033327	1.56641	1.88e-07	4e-06
2610507I01Rik	ENSMUSG00000085882	-3.05406	1.89e-07	4e-06
Slc14a1	ENSMUSG00000059336	-1.1166	1.9e-07	4.02e-06
Art1	ENSMUSG00000030996	1.79875	1.91e-07	4.04e-06
Pam	ENSMUSG00000026335	0.694128	1.93e-07	4.08e-06
Bub1	ENSMUSG00000027379	-1.12377	1.93e-07	4.08e-06
Plbd2	ENSMUSG00000029598	0.677676	1.95e-07	4.1e-06
Pkia	ENSMUSG00000027499	1.65369	1.95e-07	4.11e-06
Mocs1	ENSMUSG00000064120	-0.793858	1.97e-07	4.14e-06
Hhex	ENSMUSG00000024986	-1.00509	1.98e-07	4.16e-06
Neurl3	ENSMUSG00000047180	-1.00374	1.98e-07	4.17e-06
Sparcl1	ENSMUSG00000029309	1.10537	1.99e-07	4.17e-06
Mical3	ENSMUSG00000051586	0.64078	1.99e-07	4.18e-06
Gnai1	ENSMUSG00000057614	1.0523	1.99e-07	4.18e-06
Atad2	ENSMUSG00000022360	-0.823691	2e-07	4.19e-06
Sp140	ENSMUSG00000070031	-1.11248	2.02e-07	4.22e-06
Celf2	ENSMUSG00000002107	-1.05858	2.04e-07	4.26e-06
Tmem71	ENSMUSG00000036944	-1.29842	2.05e-07	4.27e-06
Gsta4	ENSMUSG00000032348	1.8289	2.06e-07	4.3e-06
Rps26	ENSMUSG00000025362	-0.820439	2.08e-07	4.33e-06
Fryl	ENSMUSG00000070733	-0.589031	2.09e-07	4.34e-06
Actr1b	ENSMUSG00000037351	0.648737	2.1e-07	4.37e-06
Emilin2	ENSMUSG00000024053	-0.999231	2.1e-07	4.37e-06
Hr	ENSMUSG00000022096	1.32511	2.11e-07	4.38e-06
Car2	ENSMUSG00000027562	-1.25339	2.12e-07	4.39e-06
Mcm10	ENSMUSG00000026669	-0.875143	2.12e-07	4.39e-06
Lcp1	ENSMUSG00000021998	-0.877846	2.13e-07	4.4e-06
Actr3	ENSMUSG00000026341	-0.608725	2.13e-07	4.41e-06
Irx3	ENSMUSG00000031734	0.983274	2.17e-07	4.48e-06
Ifi207	ENSMUSG00000073490	-1.12469	2.17e-07	4.48e-06
Sec31a	ENSMUSG00000035325	0.675487	2.17e-07	4.48e-06
Acacb	ENSMUSG00000042010	1.43384	2.19e-07	4.52e-06
Nlgn2	ENSMUSG00000051790	0.698862	2.22e-07	4.57e-06
Ptpn4	ENSMUSG00000026384	0.723526	2.23e-07	4.59e-06
Tmpo	ENSMUSG00000019961	-0.738824	2.25e-07	4.61e-06
Limch1	ENSMUSG00000037736	0.724037	2.25e-07	4.62e-06
6330403L08Rik	ENSMUSG00000075585	1.09817	2.25e-07	4.62e-06
Ube2c	ENSMUSG00000001403	-1.44653	2.25e-07	4.62e-06
Eml1	ENSMUSG00000058070	0.944062	2.27e-07	4.65e-06
Racgap1	ENSMUSG00000023015	-0.864728	2.33e-07	4.76e-06
Zfp503	ENSMUSG00000039081	1.34981	2.33e-07	4.76e-06
Tspan32	ENSMUSG00000000244	-1.1156	2.34e-07	4.78e-06
Sec11c	ENSMUSG00000024516	-0.710529	2.34e-07	4.78e-06
Nab2	ENSMUSG00000025402	0.867377	2.35e-07	4.79e-06
Hist1h4h	ENSMUSG00000060981	-1.17202	2.37e-07	4.83e-06
Rnasel	ENSMUSG00000066800	-0.734774	2.37e-07	4.83e-06
Ypel4	ENSMUSG00000034059	-1.42708	2.4e-07	4.87e-06
Arhgap17	ENSMUSG00000030766	-0.645055	2.41e-07	4.88e-06
Fat4	ENSMUSG00000046743	0.759877	2.4e-07	4.88e-06
Prrc1	ENSMUSG00000024594	0.739107	2.42e-07	4.91e-06
Dhrs11	ENSMUSG00000034449	-1.0525	2.42e-07	4.91e-06
Top2a	ENSMUSG00000020914	-0.884618	2.45e-07	4.96e-06
Morf4l2	ENSMUSG00000031422	0.582827	2.46e-07	4.98e-06
Hn1	ENSMUSG00000020737	-0.678753	2.51e-07	5.07e-06
Mtch1	ENSMUSG00000024012	0.624412	2.51e-07	5.07e-06
Ptk2	ENSMUSG00000022607	0.774042	2.54e-07	5.12e-06
Hist1h2be	ENSMUSG00000047246	-1.34622	2.56e-07	5.16e-06
Rhbdl2	ENSMUSG00000043333	1.39903	2.59e-07	5.21e-06
Mri1	ENSMUSG00000004996	-1.15922	2.6e-07	5.22e-06
Bmp2k	ENSMUSG00000034663	-0.594569	2.6e-07	5.22e-06
Pi16	ENSMUSG00000024011	-1.38864	2.63e-07	5.28e-06
Nlrp3	ENSMUSG00000032691	-1.89922	2.64e-07	5.3e-06
Loxl3	ENSMUSG00000000693	0.804218	2.66e-07	5.34e-06
Tnfrsf19	ENSMUSG00000060548	0.79401	2.7e-07	5.42e-06
Stx2	ENSMUSG00000029428	-0.702894	2.73e-07	5.46e-06
Il16	ENSMUSG00000001741	-0.897717	2.76e-07	5.53e-06
Csdc2	ENSMUSG00000042109	1.21196	2.78e-07	5.56e-06
Bmpr1a	ENSMUSG00000021796	0.740206	2.79e-07	5.57e-06
Flna	ENSMUSG00000031328	-0.532523	2.8e-07	5.57e-06
Ano4	ENSMUSG00000035189	-5.12438	2.79e-07	5.57e-06
Gm10499	ENSMUSG00000073403	2.2762	2.8e-07	5.57e-06
Atad5	ENSMUSG00000017550	-0.826362	2.8e-07	5.57e-06
Btbd1	ENSMUSG00000025103	0.586398	2.88e-07	5.73e-06
Atp2a2	ENSMUSG00000029467	0.849895	2.88e-07	5.73e-06
Fam20a	ENSMUSG00000020614	0.907155	2.91e-07	5.79e-06
Pdpr	ENSMUSG00000033624	0.671604	2.93e-07	5.81e-06
2310030G06Rik	ENSMUSG00000032062	2.51479	2.96e-07	5.86e-06
Dhrs9	ENSMUSG00000027068	-1.70798	2.98e-07	5.9e-06
Slc6a8	ENSMUSG00000019558	0.912702	2.99e-07	5.9e-06
Alkbh3	ENSMUSG00000040174	0.796502	2.99e-07	5.91e-06
Col24a1	ENSMUSG00000028197	1.02667	3.03e-07	5.97e-06
Parvb	ENSMUSG00000022438	-0.792911	3.04e-07	6e-06
Mcm5	ENSMUSG00000005410	-0.807408	3.05e-07	6.01e-06
Cd74	ENSMUSG00000024610	-0.96808	3.09e-07	6.09e-06
B4galnt3	ENSMUSG00000041372	1.19672	3.12e-07	6.13e-06
Mapt	ENSMUSG00000018411	1.65484	3.13e-07	6.15e-06
Mrps30	ENSMUSG00000021731	-0.703125	3.14e-07	6.17e-06
Lrig3	ENSMUSG00000020105	1.16758	3.16e-07	6.19e-06
Dlx3	ENSMUSG00000001510	1.15798	3.17e-07	6.22e-06
Plod1	ENSMUSG00000019055	0.628156	3.19e-07	6.25e-06
Prim1	ENSMUSG00000025395	-1.08724	3.2e-07	6.27e-06
Cenph	ENSMUSG00000045273	-1.41149	3.21e-07	6.28e-06
Fam167a	ENSMUSG00000035095	1.04375	3.23e-07	6.32e-06
Hpse	ENSMUSG00000035273	-1.87233	3.24e-07	6.32e-06
Ppic	ENSMUSG00000024538	0.744224	3.27e-07	6.38e-06
Nckap5l	ENSMUSG00000023009	0.83144	3.3e-07	6.43e-06
Eef1a2	ENSMUSG00000016349	1.90707	3.34e-07	6.5e-06
Ticrr	ENSMUSG00000046591	-0.98943	3.35e-07	6.52e-06
Isg20	ENSMUSG00000039236	-1.03261	3.39e-07	6.6e-06
Trp53inp2	ENSMUSG00000038375	0.614125	3.41e-07	6.62e-06
Knl1	ENSMUSG00000027326	-1.09183	3.41e-07	6.62e-06
Fxyd1	ENSMUSG00000036570	1.11911	3.43e-07	6.65e-06
Serpinh1	ENSMUSG00000070436	0.915949	3.47e-07	6.73e-06
Gadd45a	ENSMUSG00000036390	-1.22277	3.5e-07	6.78e-06
Gp6	ENSMUSG00000078810	-1.74061	3.51e-07	6.79e-06
Gsto1	ENSMUSG00000025068	-1.1803	3.53e-07	6.82e-06
Was	ENSMUSG00000031165	-1.18872	3.55e-07	6.83e-06
Cpz	ENSMUSG00000036596	0.912682	3.54e-07	6.83e-06
Kank2	ENSMUSG00000032194	0.7044	3.57e-07	6.88e-06
Mlxipl	ENSMUSG00000005373	2.3041	3.6e-07	6.93e-06
Abcb4	ENSMUSG00000042476	-0.867341	3.6e-07	6.93e-06
Rbp4	ENSMUSG00000024990	2.21172	3.62e-07	6.95e-06
Lgals3	ENSMUSG00000050335	-1.23455	3.64e-07	6.99e-06
Foxm1	ENSMUSG00000001517	-0.920599	3.67e-07	7.04e-06
Loxl4	ENSMUSG00000025185	0.852257	3.68e-07	7.04e-06
Gclm	ENSMUSG00000028124	-0.832104	3.68e-07	7.04e-06
Prkcb	ENSMUSG00000052889	-0.967922	3.68e-07	7.04e-06
Bmp5	ENSMUSG00000032179	0.678159	3.71e-07	7.1e-06
Jakmip1	ENSMUSG00000063646	-1.74735	3.73e-07	7.12e-06
Cdr2l	ENSMUSG00000050910	0.687905	3.76e-07	7.17e-06
Pisd	ENSMUSG00000023452	-0.775666	3.78e-07	7.21e-06
Cnr2	ENSMUSG00000062585	-1.52525	3.81e-07	7.25e-06
Hdc	ENSMUSG00000027360	-1.4398	3.88e-07	7.37e-06
Mfsd14b	ENSMUSG00000038212	-0.716857	3.9e-07	7.41e-06
Pcsk5	ENSMUSG00000024713	0.856541	3.93e-07	7.46e-06
2610020H08Rik	ENSMUSG00000030924	-1.03015	3.94e-07	7.47e-06
Slc9a4	ENSMUSG00000026065	3.16114	3.94e-07	7.47e-06
Ndrg1	ENSMUSG00000005125	0.997145	3.96e-07	7.5e-06
Tsc22d1	ENSMUSG00000022010	0.759464	3.98e-07	7.52e-06
Npr3	ENSMUSG00000022206	1.24977	3.99e-07	7.55e-06
Fermt2	ENSMUSG00000037712	0.746159	4.01e-07	7.57e-06
Btf3	ENSMUSG00000021660	-0.62555	4.02e-07	7.59e-06
Susd2	ENSMUSG00000006342	-1.52107	4.04e-07	7.62e-06
B3gnt5	ENSMUSG00000022686	-1.35087	4.05e-07	7.63e-06
Aldh3b1	ENSMUSG00000024885	-0.935437	4.05e-07	7.63e-06
Hist1h4j	ENSMUSG00000067455	-1.51994	4.05e-07	7.63e-06
Traf3ip3	ENSMUSG00000037318	-1.3417	4.08e-07	7.66e-06
Acta1	ENSMUSG00000031972	1.9832	4.12e-07	7.73e-06
Lrrn4cl	ENSMUSG00000071656	1.57173	4.16e-07	7.8e-06
Unc13c	ENSMUSG00000062151	5.20767	4.18e-07	7.84e-06
Gatsl2	ENSMUSG00000015944	0.954866	4.3e-07	8.04e-06
Map4k2	ENSMUSG00000024948	-0.606078	4.3e-07	8.04e-06
Map7d1	ENSMUSG00000028849	0.555568	4.3e-07	8.04e-06
Nadk2	ENSMUSG00000022253	-0.876092	4.31e-07	8.06e-06
Pard6g	ENSMUSG00000056214	0.88165	4.33e-07	8.09e-06
Arhgap35	ENSMUSG00000058230	0.69461	4.38e-07	8.18e-06
Amotl1	ENSMUSG00000013076	0.760214	4.41e-07	8.22e-06
Siglece	ENSMUSG00000030474	-1.80459	4.43e-07	8.24e-06
Pcdhb20	ENSMUSG00000046191	1.21045	4.43e-07	8.24e-06
Adgre4	ENSMUSG00000032915	-1.59411	4.48e-07	8.34e-06
Xrcc6	ENSMUSG00000022471	-0.906462	4.49e-07	8.35e-06
Tifab	ENSMUSG00000049625	-0.951054	4.52e-07	8.4e-06
Wwtr1	ENSMUSG00000027803	0.766995	4.59e-07	8.51e-06
Pard3	ENSMUSG00000025812	0.687174	4.62e-07	8.57e-06
Plxna3	ENSMUSG00000031398	1.1995	4.64e-07	8.59e-06
Mfn2	ENSMUSG00000029020	0.719748	4.66e-07	8.61e-06
Chpf2	ENSMUSG00000038181	0.744702	4.65e-07	8.61e-06
Sema7a	ENSMUSG00000038264	0.698596	4.65e-07	8.61e-06
Man1a	ENSMUSG00000003746	-0.783638	4.68e-07	8.63e-06
Hps3	ENSMUSG00000027615	-0.862476	4.69e-07	8.66e-06
Kcnn4	ENSMUSG00000054342	-1.08946	4.7e-07	8.66e-06
Ermap	ENSMUSG00000028644	-1.03297	4.76e-07	8.77e-06
Ifitm5	ENSMUSG00000025489	1.09958	4.77e-07	8.78e-06
Zbtb20	ENSMUSG00000022708	0.678603	4.78e-07	8.79e-06
Uba7	ENSMUSG00000032596	-0.835605	4.78e-07	8.79e-06
Sgms2	ENSMUSG00000050931	0.88107	4.78e-07	8.79e-06
Lrrtm4	ENSMUSG00000052581	2.37089	4.8e-07	8.8e-06
Kel	ENSMUSG00000029866	-1.25949	4.81e-07	8.81e-06
Cep128	ENSMUSG00000061533	-0.760436	4.81e-07	8.81e-06
Tyrobp	ENSMUSG00000030579	-1.35776	4.82e-07	8.83e-06
Trim59	ENSMUSG00000034317	-1.18018	4.83e-07	8.84e-06
Fam83h	ENSMUSG00000046761	1.40867	4.85e-07	8.86e-06
Col6a1	ENSMUSG00000001119	0.793443	4.88e-07	8.91e-06
Fam46a	ENSMUSG00000032265	0.653811	4.89e-07	8.92e-06
Pik3r6	ENSMUSG00000046207	-1.07063	4.89e-07	8.92e-06
Gas7	ENSMUSG00000033066	-0.906106	4.91e-07	8.95e-06
Col13a1	ENSMUSG00000058806	0.968498	4.94e-07	8.99e-06
Mis18bp1	ENSMUSG00000047534	-1.15992	4.95e-07	9e-06
Vash1	ENSMUSG00000021256	0.973799	4.96e-07	9.01e-06
Fam78a	ENSMUSG00000050592	-1.09393	4.96e-07	9.01e-06
Xirp1	ENSMUSG00000079243	2.2116	4.97e-07	9.03e-06
Arhgap25	ENSMUSG00000030047	-1.12578	4.98e-07	9.04e-06
C2cd5	ENSMUSG00000030279	-0.71275	5.03e-07	9.12e-06
Lrp1	ENSMUSG00000040249	0.63155	5.06e-07	9.16e-06
Sass6	ENSMUSG00000027959	-0.94004	5.08e-07	9.2e-06
Tmem63b	ENSMUSG00000036026	0.750832	5.11e-07	9.23e-06
Tbc1d9	ENSMUSG00000031709	-1.02596	5.13e-07	9.26e-06
Samd9l	ENSMUSG00000047735	-0.73679	5.13e-07	9.26e-06
Tub	ENSMUSG00000031028	1.07057	5.17e-07	9.32e-06
9130208D14Rik	ENSMUSG00000086513	-1.12473	5.2e-07	9.36e-06
Arhgef17	ENSMUSG00000032875	0.746273	5.21e-07	9.37e-06
Frmd6	ENSMUSG00000048285	0.737544	5.21e-07	9.37e-06
Rassf2	ENSMUSG00000027339	-0.891233	5.25e-07	9.45e-06
Apol8	ENSMUSG00000056656	-1.622	5.33e-07	9.57e-06
Bin1	ENSMUSG00000024381	0.662655	5.34e-07	9.6e-06
Fcgr3	ENSMUSG00000059498	-1.0443	5.39e-07	9.66e-06
9930111J21Rik2	ENSMUSG00000069892	-0.634629	5.42e-07	9.72e-06
Ift81	ENSMUSG00000029469	1.09456	5.44e-07	9.74e-06
Glis2	ENSMUSG00000014303	0.849303	5.48e-07	9.81e-06
Prom1	ENSMUSG00000029086	-1.01715	5.49e-07	9.82e-06
Hip1r	ENSMUSG00000000915	-0.691753	5.52e-07	9.87e-06
Abtb1	ENSMUSG00000030083	-0.675958	5.54e-07	9.9e-06
Plk1	ENSMUSG00000030867	-0.936054	5.6e-07	9.99e-06
Tspan4	ENSMUSG00000025511	0.890944	5.61e-07	9.99e-06
Sema6c	ENSMUSG00000038777	1.70329	5.6e-07	9.99e-06
Fam169a	ENSMUSG00000041817	-6.75399	5.62e-07	1e-05
Cacnb1	ENSMUSG00000020882	1.1262	5.71e-07	1.02e-05
Pcdhgc4	ENSMUSG00000023036	0.832136	5.71e-07	1.02e-05
Ciart	ENSMUSG00000038550	2.70179	5.74e-07	1.02e-05
Csrp3	ENSMUSG00000030470	3.33544	5.9e-07	1.05e-05
Ubash3b	ENSMUSG00000032020	-1.02745	6.01e-07	1.07e-05
Klhl40	ENSMUSG00000074001	2.5505	6.07e-07	1.07e-05
Tcf7l2	ENSMUSG00000024985	0.654698	6.09e-07	1.08e-05
Ankrd23	ENSMUSG00000067653	1.73263	6.1e-07	1.08e-05
Vars	ENSMUSG00000007029	-0.636302	6.12e-07	1.08e-05
Cpxm1	ENSMUSG00000027408	1.13941	6.11e-07	1.08e-05
Ldb3	ENSMUSG00000021798	1.93444	6.14e-07	1.08e-05
Snap47	ENSMUSG00000009894	1.04509	6.21e-07	1.1e-05
Phka2	ENSMUSG00000031295	-0.575693	6.27e-07	1.1e-05
Airn	ENSMUSG00000078247	0.718566	6.28e-07	1.11e-05
Ano6	ENSMUSG00000064210	0.543608	6.36e-07	1.12e-05
Arfip2	ENSMUSG00000030881	0.653337	6.39e-07	1.12e-05
Memo1	ENSMUSG00000058704	-0.817	6.42e-07	1.13e-05
Clec4a3	ENSMUSG00000043832	-1.6134	6.52e-07	1.14e-05
Clu	ENSMUSG00000022037	-0.768478	6.59e-07	1.16e-05
Cdan1	ENSMUSG00000027284	-0.700136	6.6e-07	1.16e-05
Wisp1	ENSMUSG00000005124	0.874121	6.63e-07	1.16e-05
Bbs7	ENSMUSG00000037325	1.38674	6.65e-07	1.16e-05
Pth1r	ENSMUSG00000032492	0.702581	6.68e-07	1.17e-05
Flt3	ENSMUSG00000042817	-1.52144	6.71e-07	1.17e-05
Smoc2	ENSMUSG00000023886	0.959238	6.73e-07	1.18e-05
Trappc10	ENSMUSG00000000374	-0.545233	6.77e-07	1.18e-05
Adap1	ENSMUSG00000056413	-1.41693	6.87e-07	1.2e-05
Nup210	ENSMUSG00000030091	-0.809048	6.91e-07	1.2e-05
B3gnt9	ENSMUSG00000069920	0.943229	6.99e-07	1.22e-05
Plekhf2	ENSMUSG00000049969	-0.764138	7e-07	1.22e-05
Tiam2	ENSMUSG00000023800	0.740938	7.06e-07	1.23e-05
Scyl1	ENSMUSG00000024941	0.572261	7.08e-07	1.23e-05
Stom	ENSMUSG00000026880	-0.796758	7.08e-07	1.23e-05
Dyrk2	ENSMUSG00000028630	0.556992	7.1e-07	1.23e-05
Fnbp1	ENSMUSG00000075415	-0.657246	7.1e-07	1.23e-05
Myb	ENSMUSG00000019982	-0.809135	7.13e-07	1.23e-05
Scn2a	ENSMUSG00000075318	1.38157	7.17e-07	1.24e-05
Prr13	ENSMUSG00000023048	-1.18329	7.26e-07	1.26e-05
Rap1b	ENSMUSG00000052681	-0.585785	7.32e-07	1.26e-05
Igf2r	ENSMUSG00000023830	0.553358	7.32e-07	1.26e-05
Rnd3	ENSMUSG00000017144	0.584555	7.43e-07	1.28e-05
Lilra6	ENSMUSG00000030427	-1.41156	7.43e-07	1.28e-05
Tbx15	ENSMUSG00000027868	0.76824	7.67e-07	1.32e-05
Fasn	ENSMUSG00000025153	0.539407	7.69e-07	1.32e-05
Snx11	ENSMUSG00000020876	-0.870628	7.72e-07	1.33e-05
Mkrn1	ENSMUSG00000029922	-0.792915	7.74e-07	1.33e-05
Adgrl1	ENSMUSG00000013033	0.712705	7.82e-07	1.34e-05
Brca2	ENSMUSG00000041147	-0.863764	7.86e-07	1.35e-05
Ptprg	ENSMUSG00000021745	0.708754	7.91e-07	1.36e-05
Sfrp2	ENSMUSG00000027996	1.74552	8.05e-07	1.38e-05
Ppp3r1	ENSMUSG00000033953	0.525043	8.12e-07	1.39e-05
Fbxo28	ENSMUSG00000047539	0.720933	8.15e-07	1.39e-05
Fmo5	ENSMUSG00000028088	-0.967954	8.18e-07	1.4e-05
Scyl2	ENSMUSG00000069539	-0.667682	8.3e-07	1.42e-05
Zbtb7c	ENSMUSG00000044646	1.0328	8.34e-07	1.42e-05
Dnm1	ENSMUSG00000026825	0.945915	8.38e-07	1.43e-05
Nfe2l1	ENSMUSG00000038615	0.624425	8.44e-07	1.44e-05
Hmmr	ENSMUSG00000020330	-0.966267	8.48e-07	1.44e-05
Suv39h1	ENSMUSG00000039231	-0.866299	8.5e-07	1.45e-05
Apol7e	ENSMUSG00000071716	-6.32721	8.67e-07	1.48e-05
Mob3a	ENSMUSG00000003348	-0.870109	8.71e-07	1.48e-05
Rhd	ENSMUSG00000028825	-1.07037	8.72e-07	1.48e-05
Nap1l1	ENSMUSG00000058799	-0.544734	8.8e-07	1.49e-05
Ighv7-1	ENSMUSG00000076665	-7.17208	8.8e-07	1.49e-05
Gm16113	ENSMUSG00000089910	-4.32797	8.8e-07	1.49e-05
Slco5a1	ENSMUSG00000025938	2.27226	8.81e-07	1.49e-05
Aurka	ENSMUSG00000027496	-0.859591	8.83e-07	1.49e-05
Foxp1	ENSMUSG00000030067	-0.537417	8.86e-07	1.5e-05
Sdpr	ENSMUSG00000045954	-0.692269	9.01e-07	1.52e-05
Mcm3	ENSMUSG00000041859	-0.849677	9.09e-07	1.54e-05
Arhgef26	ENSMUSG00000036885	1.24464	9.17e-07	1.55e-05
C330027C09Rik	ENSMUSG00000033031	-0.979784	9.21e-07	1.55e-05
Tead1	ENSMUSG00000055320	0.820567	9.28e-07	1.56e-05
Susd1	ENSMUSG00000038578	-0.897221	9.29e-07	1.56e-05
H2-Q10	ENSMUSG00000067235	-1.1174	9.35e-07	1.57e-05
Cyba	ENSMUSG00000006519	-1.07488	9.46e-07	1.59e-05
Nfib	ENSMUSG00000008575	0.715044	9.48e-07	1.59e-05
Gsdmd	ENSMUSG00000022575	-0.856138	9.48e-07	1.59e-05
Mpl	ENSMUSG00000006389	-1.14386	9.84e-07	1.65e-05
Gypa	ENSMUSG00000051839	-1.34633	9.84e-07	1.65e-05
Cry2	ENSMUSG00000068742	0.947956	9.92e-07	1.66e-05
Ccnb2	ENSMUSG00000032218	-1.06994	9.98e-07	1.67e-05
Clspn	ENSMUSG00000042489	-1.19982	9.99e-07	1.67e-05
Xpo7	ENSMUSG00000022100	-0.861325	1e-06	1.68e-05
Depdc1b	ENSMUSG00000021697	-1.58479	1.01e-06	1.68e-05
Gpam	ENSMUSG00000024978	0.804425	1.01e-06	1.68e-05
AI662270	ENSMUSG00000087107	-1.08997	1.01e-06	1.68e-05
Fam84a	ENSMUSG00000020607	1.62517	1.02e-06	1.7e-05
Slc35g1	ENSMUSG00000044026	0.723018	1.02e-06	1.7e-05
Slc25a38	ENSMUSG00000032519	-0.888742	1.03e-06	1.72e-05
Mrpl10	ENSMUSG00000001445	0.73414	1.04e-06	1.72e-05
Cdc42se1	ENSMUSG00000046722	-0.666957	1.04e-06	1.72e-05
Srpx	ENSMUSG00000090084	0.763698	1.05e-06	1.74e-05
Clec4d	ENSMUSG00000030144	-2.21293	1.06e-06	1.76e-05
Clec4g	ENSMUSG00000074491	-5.67536	1.06e-06	1.76e-05
4833422C13Rik	ENSMUSG00000074782	-1.42883	1.08e-06	1.78e-05
Gclc	ENSMUSG00000032350	-0.902095	1.08e-06	1.79e-05
Cadm1	ENSMUSG00000032076	0.794287	1.08e-06	1.79e-05
Kcnh2	ENSMUSG00000038319	1.53068	1.08e-06	1.79e-05
Sh3bgrl3	ENSMUSG00000028843	-1.10968	1.09e-06	1.8e-05
Gm11399	ENSMUSG00000087111	-7.05136	1.1e-06	1.81e-05
Phyhip	ENSMUSG00000003469	-1.4263	1.1e-06	1.81e-05
Bag3	ENSMUSG00000030847	0.788039	1.1e-06	1.81e-05
Shisa2	ENSMUSG00000044461	1.68416	1.1e-06	1.81e-05
Mki67	ENSMUSG00000031004	-0.921606	1.1e-06	1.81e-05
Ptprm	ENSMUSG00000033278	0.781288	1.11e-06	1.83e-05
Chrdl1	ENSMUSG00000031283	-0.904804	1.12e-06	1.83e-05
Gpm6a	ENSMUSG00000031517	-1.20811	1.13e-06	1.86e-05
Nek3	ENSMUSG00000031478	-1.89251	1.14e-06	1.87e-05
Fpr2	ENSMUSG00000052270	-1.71566	1.16e-06	1.9e-05
Lrrc32	ENSMUSG00000090958	-0.853928	1.16e-06	1.9e-05
Usp32	ENSMUSG00000000804	-0.78998	1.16e-06	1.91e-05
Trim10	ENSMUSG00000073400	-1.02238	1.16e-06	1.91e-05
Kdelr3	ENSMUSG00000010830	0.970963	1.17e-06	1.91e-05
Etl4	ENSMUSG00000036617	0.795786	1.17e-06	1.91e-05
Myo10	ENSMUSG00000022272	0.67336	1.17e-06	1.92e-05
Uso1	ENSMUSG00000029407	0.498068	1.19e-06	1.94e-05
Stk32a	ENSMUSG00000039954	2.5334	1.19e-06	1.95e-05
P3h1	ENSMUSG00000028641	0.91952	1.19e-06	1.95e-05
Rab11fip5	ENSMUSG00000051343	0.694746	1.2e-06	1.96e-05
Jsrp1	ENSMUSG00000020216	2.11531	1.21e-06	1.97e-05
Wnk2	ENSMUSG00000037989	1.86195	1.22e-06	1.98e-05
Fbxo40	ENSMUSG00000047746	1.67553	1.22e-06	1.98e-05
1700025G04Rik	ENSMUSG00000032666	0.804822	1.22e-06	1.99e-05
Cd244	ENSMUSG00000004709	-1.46702	1.23e-06	2e-05
Nadk	ENSMUSG00000029063	-0.578444	1.23e-06	2e-05
Kcnk1	ENSMUSG00000033998	0.920811	1.26e-06	2.04e-05
Ciita	ENSMUSG00000022504	-1.19688	1.26e-06	2.04e-05
Treml1	ENSMUSG00000023993	-1.53821	1.26e-06	2.04e-05
Cdh23	ENSMUSG00000012819	1.07142	1.27e-06	2.06e-05
Farp2	ENSMUSG00000034066	0.742477	1.27e-06	2.06e-05
Exo1	ENSMUSG00000039748	-1.14087	1.28e-06	2.07e-05
Col15a1	ENSMUSG00000028339	1.09575	1.29e-06	2.08e-05
Dmtn	ENSMUSG00000022099	-0.951888	1.3e-06	2.1e-05
Epb41l1	ENSMUSG00000027624	0.704451	1.31e-06	2.12e-05
AU021092	ENSMUSG00000051669	1.58682	1.31e-06	2.12e-05
Gm13005	ENSMUSG00000080806	-6.80705	1.32e-06	2.13e-05
Tanc2	ENSMUSG00000053580	0.767127	1.32e-06	2.13e-05
Jph1	ENSMUSG00000042686	1.37702	1.33e-06	2.13e-05
Dvl1	ENSMUSG00000029071	0.571306	1.33e-06	2.14e-05
Gtf2ird1	ENSMUSG00000023079	0.772407	1.34e-06	2.15e-05
Gm13370	ENSMUSG00000084383	-6.65994	1.34e-06	2.15e-05
Tram2	ENSMUSG00000041779	0.696124	1.34e-06	2.15e-05
Srgap1	ENSMUSG00000020121	0.931383	1.35e-06	2.16e-05
Kmo	ENSMUSG00000039783	-1.53026	1.37e-06	2.19e-05
Cdc20	ENSMUSG00000006398	-0.996077	1.38e-06	2.21e-05
Prrx1	ENSMUSG00000026586	0.734844	1.38e-06	2.21e-05
Gtf2a1	ENSMUSG00000020962	-0.540282	1.39e-06	2.22e-05
Antxr1	ENSMUSG00000033420	0.626367	1.39e-06	2.22e-05
Ddr2	ENSMUSG00000026674	0.7947	1.39e-06	2.22e-05
Slc36a4	ENSMUSG00000043885	0.654408	1.39e-06	2.22e-05
Gadd45gip1	ENSMUSG00000033751	-1.07325	1.4e-06	2.23e-05
Jam3	ENSMUSG00000031990	1.02232	1.4e-06	2.23e-05
Xdh	ENSMUSG00000024066	-0.62587	1.41e-06	2.24e-05
Kiz	ENSMUSG00000074749	0.678978	1.41e-06	2.24e-05
Schip1	ENSMUSG00000027777	1.04052	1.42e-06	2.26e-05
Rusc2	ENSMUSG00000035969	0.694565	1.43e-06	2.27e-05
Nedd4	ENSMUSG00000032216	0.528836	1.44e-06	2.28e-05
Cobl	ENSMUSG00000020173	2.21943	1.46e-06	2.32e-05
Mkl1	ENSMUSG00000042292	-0.6703	1.47e-06	2.33e-05
Gria3	ENSMUSG00000001986	-0.890075	1.48e-06	2.34e-05
Cdc25b	ENSMUSG00000027330	-0.869978	1.48e-06	2.34e-05
Trpc6	ENSMUSG00000031997	-1.15752	1.48e-06	2.34e-05
Myd88	ENSMUSG00000032508	-0.781436	1.48e-06	2.34e-05
Tiam1	ENSMUSG00000002489	-0.716222	1.5e-06	2.37e-05
Tmem38a	ENSMUSG00000031791	1.45081	1.5e-06	2.37e-05
Plcd1	ENSMUSG00000010660	0.9381	1.51e-06	2.38e-05
Ptpro	ENSMUSG00000030223	-1.18639	1.52e-06	2.39e-05
Stac3	ENSMUSG00000040287	1.22161	1.53e-06	2.41e-05
Casp8ap2	ENSMUSG00000028282	-0.600574	1.55e-06	2.45e-05
Tnks1bp1	ENSMUSG00000033955	0.723524	1.56e-06	2.45e-05
Mfsd7c	ENSMUSG00000034258	1.40589	1.56e-06	2.45e-05
Kctd15	ENSMUSG00000030499	1.18069	1.56e-06	2.46e-05
Klra9	ENSMUSG00000033024	-7.00952	1.56e-06	2.46e-05
Gimap1os	ENSMUSG00000044867	-6.85245	1.57e-06	2.46e-05
Gm12422	ENSMUSG00000084199	-6.43523	1.57e-06	2.46e-05
Scn4b	ENSMUSG00000046480	1.93388	1.58e-06	2.47e-05
Fabp3	ENSMUSG00000028773	2.00489	1.59e-06	2.49e-05
Naaa	ENSMUSG00000029413	-1.1601	1.59e-06	2.49e-05
Boc	ENSMUSG00000022687	1.10125	1.6e-06	2.5e-05
Rps27a	ENSMUSG00000020460	-0.704129	1.61e-06	2.52e-05
Prkdc	ENSMUSG00000022672	-0.619511	1.62e-06	2.53e-05
Gm11285	ENSMUSG00000084072	2.78449	1.62e-06	2.53e-05
Pck1	ENSMUSG00000027513	2.49039	1.63e-06	2.55e-05
Cenpp	ENSMUSG00000021391	-1.62341	1.64e-06	2.56e-05
Magi2	ENSMUSG00000040003	0.940021	1.65e-06	2.56e-05
Nrf1	ENSMUSG00000058440	-0.590606	1.65e-06	2.56e-05
Iba57	ENSMUSG00000049287	-1.43566	1.67e-06	2.59e-05
G6pdx	ENSMUSG00000031400	-0.842366	1.69e-06	2.62e-05
Igfbp2	ENSMUSG00000039323	-6.53038	1.69e-06	2.62e-05
Fbxo48	ENSMUSG00000044966	-1.45544	1.69e-06	2.63e-05
Ttc3	ENSMUSG00000040785	0.518274	1.69e-06	2.63e-05
Chrna1	ENSMUSG00000027107	1.60363	1.7e-06	2.63e-05
Eri2	ENSMUSG00000030929	-1.0271	1.71e-06	2.64e-05
Clstn1	ENSMUSG00000039953	0.650286	1.71e-06	2.64e-05
Ahdc1	ENSMUSG00000037692	0.635105	1.71e-06	2.65e-05
Sytl2	ENSMUSG00000030616	0.970373	1.73e-06	2.68e-05
Zcchc24	ENSMUSG00000055538	0.562394	1.74e-06	2.68e-05
Anxa5	ENSMUSG00000027712	0.66014	1.74e-06	2.68e-05
Zw10	ENSMUSG00000032264	-0.882802	1.75e-06	2.7e-05
Pkd1	ENSMUSG00000032855	0.658179	1.76e-06	2.71e-05
Ostc	ENSMUSG00000041084	0.66118	1.76e-06	2.72e-05
Pmepa1	ENSMUSG00000038400	0.739039	1.77e-06	2.72e-05
Pofut2	ENSMUSG00000020260	0.729637	1.77e-06	2.72e-05
Stat1	ENSMUSG00000026104	-0.665276	1.78e-06	2.74e-05
Klra13-ps	ENSMUSG00000030178	-7.31702	1.78e-06	2.74e-05
Gabrb2	ENSMUSG00000007653	1.47799	1.81e-06	2.78e-05
Bst1	ENSMUSG00000029082	-2.93865	1.82e-06	2.79e-05
Neo1	ENSMUSG00000032340	0.759574	1.83e-06	2.8e-05
Fibin	ENSMUSG00000074971	1.32846	1.83e-06	2.8e-05
Usp13	ENSMUSG00000056900	1.43865	1.83e-06	2.81e-05
Fyn	ENSMUSG00000019843	0.600859	1.85e-06	2.83e-05
Kcnb1	ENSMUSG00000050556	1.14859	1.86e-06	2.84e-05
Epb41l2	ENSMUSG00000019978	0.605923	1.88e-06	2.87e-05
E2f8	ENSMUSG00000046179	-0.849482	1.88e-06	2.87e-05
Tns2	ENSMUSG00000037003	0.566603	1.89e-06	2.88e-05
Plin4	ENSMUSG00000002831	1.48714	1.9e-06	2.89e-05
Selenon	ENSMUSG00000050989	0.605228	1.91e-06	2.91e-05
Pcdha11	ENSMUSG00000007440	1.3971	1.92e-06	2.92e-05
Pls3	ENSMUSG00000016382	0.771603	1.92e-06	2.92e-05
Eps8l1	ENSMUSG00000006154	-4.0281	1.92e-06	2.92e-05
Cxcr5	ENSMUSG00000047880	-2.80781	1.94e-06	2.95e-05
Cd3g	ENSMUSG00000002033	-3.81346	1.94e-06	2.95e-05
Cpne2	ENSMUSG00000034361	-0.932794	1.94e-06	2.95e-05
Hoxc8	ENSMUSG00000001657	1.29887	1.95e-06	2.95e-05
Nin	ENSMUSG00000021068	-0.609322	1.95e-06	2.96e-05
B4galnt1	ENSMUSG00000006731	-0.724861	1.96e-06	2.97e-05
Col8a1	ENSMUSG00000068196	0.7613	1.97e-06	2.99e-05
Sptbn2	ENSMUSG00000067889	1.54148	1.98e-06	2.99e-05
Nrg2	ENSMUSG00000060275	-1.51829	1.98e-06	2.99e-05
Fam189a2	ENSMUSG00000071604	1.16492	1.98e-06	2.99e-05
Klf12	ENSMUSG00000072294	0.803171	1.99e-06	3e-05
Ccdc71l	ENSMUSG00000090946	-0.863317	1.99e-06	3e-05
Dhx58	ENSMUSG00000017830	-1.5417	2e-06	3.02e-05
Cav1	ENSMUSG00000007655	0.939799	2.01e-06	3.02e-05
Clcn1	ENSMUSG00000029862	2.22002	2.05e-06	3.09e-05
Bard1	ENSMUSG00000026196	-1.0705	2.06e-06	3.1e-05
Akap13	ENSMUSG00000066406	-0.531584	2.09e-06	3.14e-05
Fbxo21	ENSMUSG00000032898	0.812004	2.1e-06	3.16e-05
Hapln4	ENSMUSG00000007594	1.38209	2.11e-06	3.16e-05
Mypn	ENSMUSG00000020067	1.72276	2.11e-06	3.17e-05
Frg1	ENSMUSG00000031590	-0.692907	2.11e-06	3.17e-05
Fancd2	ENSMUSG00000034023	-1.27094	2.11e-06	3.17e-05
Bpgm	ENSMUSG00000038871	-0.942179	2.12e-06	3.18e-05
Mreg	ENSMUSG00000039395	1.86588	2.13e-06	3.19e-05
Tbc1d8b	ENSMUSG00000042473	0.72583	2.15e-06	3.22e-05
Gabrb3	ENSMUSG00000033676	1.51905	2.15e-06	3.22e-05
Pycr1	ENSMUSG00000025140	1.09305	2.19e-06	3.27e-05
Ptpn14	ENSMUSG00000026604	0.739496	2.2e-06	3.28e-05
Rfwd3	ENSMUSG00000033596	-0.754928	2.2e-06	3.28e-05
Rabl6	ENSMUSG00000015087	0.486615	2.21e-06	3.3e-05
Hoxc10	ENSMUSG00000022484	1.11004	2.24e-06	3.34e-05
Kctd17	ENSMUSG00000033287	1.08373	2.28e-06	3.4e-05
Tspo	ENSMUSG00000041736	-0.969237	2.29e-06	3.41e-05
Asah1	ENSMUSG00000031591	-0.56055	2.32e-06	3.44e-05
Sumf2	ENSMUSG00000025538	-1.43796	2.35e-06	3.49e-05
Ankrd6	ENSMUSG00000040183	0.869375	2.36e-06	3.5e-05
Cep76	ENSMUSG00000073542	-0.863889	2.37e-06	3.51e-05
Gm15922	ENSMUSG00000081665	1.57241	2.37e-06	3.51e-05
Krt80	ENSMUSG00000037185	-2.34857	2.37e-06	3.51e-05
Rrm2	ENSMUSG00000020649	-1.08806	2.39e-06	3.54e-05
Lat	ENSMUSG00000030742	-1.00209	2.41e-06	3.56e-05
Elane	ENSMUSG00000020125	-1.03551	2.41e-06	3.56e-05
Haao	ENSMUSG00000000673	-2.59333	2.41e-06	3.56e-05
Rapgef6	ENSMUSG00000037533	-0.508342	2.41e-06	3.56e-05
Gramd2	ENSMUSG00000074259	1.34118	2.41e-06	3.56e-05
Amot	ENSMUSG00000041688	0.673162	2.47e-06	3.64e-05
Ahnak	ENSMUSG00000069833	0.602724	2.47e-06	3.64e-05
Steap3	ENSMUSG00000026389	0.656841	2.48e-06	3.65e-05
Mb	ENSMUSG00000018893	2.23936	2.49e-06	3.67e-05
Ogfrl1	ENSMUSG00000026158	-0.768276	2.49e-06	3.67e-05
Fstl1	ENSMUSG00000022816	0.601964	2.51e-06	3.69e-05
Ccdc180	ENSMUSG00000035539	-6.6048	2.51e-06	3.69e-05
Taldo1	ENSMUSG00000025503	-0.778631	2.53e-06	3.71e-05
Tpm1	ENSMUSG00000032366	0.6949	2.55e-06	3.75e-05
Nid2	ENSMUSG00000021806	0.743416	2.56e-06	3.76e-05
Pole2	ENSMUSG00000020974	-1.18257	2.6e-06	3.81e-05
Limd2	ENSMUSG00000040699	-0.815146	2.62e-06	3.84e-05
Cd24a	ENSMUSG00000047139	-0.945609	2.62e-06	3.84e-05
Pgm3	ENSMUSG00000056131	0.800493	2.63e-06	3.85e-05
Timeless	ENSMUSG00000039994	-0.728696	2.64e-06	3.86e-05
Kctd20	ENSMUSG00000005936	-0.49346	2.64e-06	3.86e-05
Rangap1	ENSMUSG00000022391	-0.653934	2.64e-06	3.86e-05
Frmd5	ENSMUSG00000027238	2.85479	2.65e-06	3.87e-05
Acvr1	ENSMUSG00000026836	0.713205	2.66e-06	3.88e-05
Tk1	ENSMUSG00000025574	-0.951661	2.66e-06	3.88e-05
Tctn2	ENSMUSG00000029386	1.54997	2.69e-06	3.91e-05
Kdm7a	ENSMUSG00000042599	-0.575189	2.69e-06	3.92e-05
Clec4a2	ENSMUSG00000030148	-1.12688	2.69e-06	3.92e-05
Adh1	ENSMUSG00000074207	2.12613	2.69e-06	3.92e-05
Ptgdr	ENSMUSG00000071489	-6.42764	2.73e-06	3.97e-05
Klhl22	ENSMUSG00000022750	0.627619	2.75e-06	3.99e-05
Dlx5	ENSMUSG00000029755	0.930235	2.75e-06	3.99e-05
Pcgf2	ENSMUSG00000018537	0.932075	2.76e-06	4e-05
Smim3	ENSMUSG00000038059	-0.987807	2.78e-06	4.03e-05
Upk1b	ENSMUSG00000049436	-6.28581	2.78e-06	4.03e-05
Rpl13-ps6	ENSMUSG00000059776	-1.02007	2.79e-06	4.04e-05
Scn4a	ENSMUSG00000001027	1.62558	2.8e-06	4.05e-05
Arhgef40	ENSMUSG00000004562	0.666642	2.81e-06	4.07e-05
Ero1l	ENSMUSG00000021831	-0.951719	2.86e-06	4.13e-05
3110002H16Rik	ENSMUSG00000024410	-0.61833	2.86e-06	4.13e-05
Rpl26	ENSMUSG00000060938	-0.572223	2.87e-06	4.14e-05
Pdzd2	ENSMUSG00000022197	0.771839	2.88e-06	4.15e-05
Fitm2	ENSMUSG00000048486	1.08332	2.88e-06	4.15e-05
Use1	ENSMUSG00000002395	0.61078	2.89e-06	4.16e-05
Irf2bpl	ENSMUSG00000034168	0.604029	2.92e-06	4.2e-05
Cd22	ENSMUSG00000030577	-0.888786	2.93e-06	4.21e-05
Adamtsl5	ENSMUSG00000043822	1.59096	2.93e-06	4.21e-05
Acap1	ENSMUSG00000001588	-1.14822	2.95e-06	4.24e-05
Zfp260	ENSMUSG00000049421	0.589085	2.96e-06	4.26e-05
Asb1	ENSMUSG00000026311	-0.762631	2.97e-06	4.26e-05
Plxnc1	ENSMUSG00000074785	-1.19458	2.99e-06	4.29e-05
Vnn3	ENSMUSG00000020010	-3.42288	2.99e-06	4.29e-05
Itga7	ENSMUSG00000025348	1.29558	3.03e-06	4.35e-05
Blvrb	ENSMUSG00000040466	-0.956213	3.06e-06	4.38e-05
Pkp4	ENSMUSG00000026991	0.74198	3.07e-06	4.39e-05
Hist1h3e	ENSMUSG00000069273	-0.974739	3.07e-06	4.39e-05
Oprk1	ENSMUSG00000025905	7.26925	3.09e-06	4.42e-05
Lims1	ENSMUSG00000019920	-0.583526	3.1e-06	4.42e-05
Ndufa12	ENSMUSG00000020022	1.14556	3.1e-06	4.42e-05
Dlx6os1	ENSMUSG00000090063	1.3295	3.11e-06	4.43e-05
Itgb6	ENSMUSG00000026971	2.98611	3.16e-06	4.51e-05
Ccnb1	ENSMUSG00000041431	-1.00462	3.19e-06	4.54e-05
Pik3r2	ENSMUSG00000031834	0.629554	3.19e-06	4.54e-05
Tuba4a	ENSMUSG00000026202	-0.703474	3.2e-06	4.56e-05
Pdzk1ip1	ENSMUSG00000028716	-1.36241	3.21e-06	4.56e-05
Trim58	ENSMUSG00000037124	-1.12032	3.21e-06	4.56e-05
Fhdc1	ENSMUSG00000041842	-0.899905	3.21e-06	4.56e-05
Msr1	ENSMUSG00000025044	-1.71559	3.23e-06	4.59e-05
Tomm22	ENSMUSG00000022427	-0.790119	3.24e-06	4.59e-05
Rcan1	ENSMUSG00000022951	0.95956	3.27e-06	4.64e-05
Plk4	ENSMUSG00000025758	-0.934206	3.3e-06	4.67e-05
Nfic	ENSMUSG00000055053	0.550725	3.3e-06	4.67e-05
Mmp17	ENSMUSG00000029436	1.70428	3.3e-06	4.67e-05
Ctgf	ENSMUSG00000019997	0.734123	3.31e-06	4.67e-05
Clec11a	ENSMUSG00000004473	0.776542	3.32e-06	4.69e-05
C1qtnf1	ENSMUSG00000017446	0.730613	3.33e-06	4.69e-05
Ptpn21	ENSMUSG00000021009	0.811503	3.34e-06	4.72e-05
B2m	ENSMUSG00000060802	-0.582639	3.37e-06	4.75e-05
Zwilch	ENSMUSG00000032400	-0.916256	3.38e-06	4.75e-05
Mgst2	ENSMUSG00000074604	-1.41372	3.38e-06	4.76e-05
Ckmt1	ENSMUSG00000000308	7.14225	3.39e-06	4.77e-05
mt-Nd3	ENSMUSG00000064360	-1.23386	3.4e-06	4.78e-05
Lyl1	ENSMUSG00000034041	-0.980295	3.41e-06	4.79e-05
Ky	ENSMUSG00000035606	2.43944	3.41e-06	4.79e-05
Plec	ENSMUSG00000022565	0.597863	3.42e-06	4.81e-05
D430041D05Rik	ENSMUSG00000068373	1.99982	3.44e-06	4.82e-05
Dbn1	ENSMUSG00000034675	0.806655	3.44e-06	4.82e-05
Hist1h4m	ENSMUSG00000069306	-2.88706	3.5e-06	4.91e-05
Smc4	ENSMUSG00000034349	-0.792099	3.51e-06	4.92e-05
Fam234a	ENSMUSG00000024187	0.706897	3.55e-06	4.97e-05
Sirt7	ENSMUSG00000025138	-0.705179	3.59e-06	5.02e-05
Elf1	ENSMUSG00000036461	-0.510868	3.6e-06	5.03e-05
Rhno1	ENSMUSG00000048668	-0.773858	3.6e-06	5.03e-05
Lynx1	ENSMUSG00000022594	1.02773	3.63e-06	5.07e-05
Bsdc1	ENSMUSG00000040859	-0.61559	3.64e-06	5.07e-05
Gm4759	ENSMUSG00000053541	-1.22086	3.64e-06	5.07e-05
Galnt11	ENSMUSG00000038072	0.861008	3.67e-06	5.11e-05
Arrb1	ENSMUSG00000018909	-0.782228	3.69e-06	5.13e-05
Bora	ENSMUSG00000022070	-1.15551	3.7e-06	5.15e-05
B930095G15Rik	ENSMUSG00000085133	1.31133	3.7e-06	5.15e-05
Tubb1	ENSMUSG00000016255	-0.87089	3.71e-06	5.16e-05
Fgf11	ENSMUSG00000042826	1.15221	3.74e-06	5.2e-05
Ephb2	ENSMUSG00000028664	1.12069	3.75e-06	5.2e-05
Mdga1	ENSMUSG00000043557	0.79278	3.75e-06	5.21e-05
Tgfbr2	ENSMUSG00000032440	0.527701	3.77e-06	5.23e-05
Acadvl	ENSMUSG00000018574	0.711498	3.81e-06	5.29e-05
9130019P16Rik	ENSMUSG00000073067	1.88127	3.82e-06	5.29e-05
Spc25	ENSMUSG00000005233	-1.15196	3.87e-06	5.36e-05
Cdk1	ENSMUSG00000019942	-1.09228	3.88e-06	5.37e-05
Bnip3	ENSMUSG00000078566	1.13312	3.89e-06	5.38e-05
Dclk1	ENSMUSG00000027797	0.856345	3.94e-06	5.44e-05
Insig1	ENSMUSG00000045294	0.650644	3.94e-06	5.44e-05
Knstrn	ENSMUSG00000027331	-0.926578	3.97e-06	5.47e-05
Rbm38	ENSMUSG00000027510	-0.795558	3.98e-06	5.49e-05
Gm10521	ENSMUSG00000073492	-1.51204	3.99e-06	5.5e-05
Rps20	ENSMUSG00000028234	-0.919623	4.04e-06	5.56e-05
Far1	ENSMUSG00000030759	-0.498961	4.04e-06	5.56e-05
Ddx60	ENSMUSG00000037921	-0.956515	4.05e-06	5.57e-05
Adh7	ENSMUSG00000055301	3.36533	4.07e-06	5.59e-05
Mad2l1	ENSMUSG00000029910	-1.32205	4.08e-06	5.6e-05
Kcna3	ENSMUSG00000047959	-1.12688	4.12e-06	5.66e-05
Notch4	ENSMUSG00000015468	0.774554	4.13e-06	5.67e-05
Cdc42bpa	ENSMUSG00000026490	0.548701	4.14e-06	5.67e-05
Myot	ENSMUSG00000024471	1.629	4.14e-06	5.67e-05
Spag9	ENSMUSG00000020859	0.473171	4.14e-06	5.67e-05
Malt1	ENSMUSG00000032688	-0.785149	4.16e-06	5.7e-05
Smad9	ENSMUSG00000027796	0.855697	4.18e-06	5.72e-05
Ctsf	ENSMUSG00000083282	0.762905	4.19e-06	5.73e-05
Ppp1r12b	ENSMUSG00000073557	0.562679	4.21e-06	5.75e-05
Gm6654	ENSMUSG00000084291	-6.67772	4.27e-06	5.83e-05
Fn1	ENSMUSG00000026193	0.569069	4.28e-06	5.84e-05
Smtnl1	ENSMUSG00000027077	2.09524	4.3e-06	5.87e-05
Sez6l2	ENSMUSG00000030683	1.88158	4.3e-06	5.87e-05
Olfm1	ENSMUSG00000026833	0.976135	4.31e-06	5.87e-05
Epn2	ENSMUSG00000001036	0.638748	4.34e-06	5.91e-05
Trem1	ENSMUSG00000042265	-2.0558	4.34e-06	5.91e-05
Spns2	ENSMUSG00000040447	0.773298	4.34e-06	5.91e-05
Ypel5	ENSMUSG00000039770	-0.528363	4.35e-06	5.91e-05
Epb42	ENSMUSG00000023216	-1.18279	4.37e-06	5.94e-05
Atn1	ENSMUSG00000004263	0.499436	4.39e-06	5.96e-05
Gm15133	ENSMUSG00000087175	-6.78803	4.4e-06	5.97e-05
Pfn2	ENSMUSG00000027805	1.071	4.42e-06	5.99e-05
Neto2	ENSMUSG00000036902	1.02506	4.43e-06	6e-05
Cdr2	ENSMUSG00000030878	-0.675408	4.43e-06	6e-05
Tnik	ENSMUSG00000027692	-0.721456	4.48e-06	6.07e-05
Fmo1	ENSMUSG00000040181	0.683981	4.49e-06	6.08e-05
Camkk2	ENSMUSG00000029471	-0.637789	4.52e-06	6.11e-05
Jun	ENSMUSG00000052684	0.674847	4.53e-06	6.12e-05
Surf4	ENSMUSG00000014867	0.562345	4.56e-06	6.15e-05
Aim2	ENSMUSG00000037860	-0.956058	4.57e-06	6.17e-05
Agps	ENSMUSG00000042410	-0.517687	4.62e-06	6.23e-05
Xpo1	ENSMUSG00000020290	-0.514809	4.65e-06	6.26e-05
Cd300a	ENSMUSG00000034652	-0.931719	4.69e-06	6.32e-05
Ifih1	ENSMUSG00000026896	-1.01968	4.72e-06	6.36e-05
Kntc1	ENSMUSG00000029414	-1.17219	4.79e-06	6.44e-05
Smtn	ENSMUSG00000020439	0.507496	4.8e-06	6.45e-05
Igsf10	ENSMUSG00000036334	0.680181	4.82e-06	6.48e-05
Ndrg2	ENSMUSG00000004558	1.39168	4.84e-06	6.5e-05
Madd	ENSMUSG00000040687	-0.60441	4.84e-06	6.5e-05
Alox12	ENSMUSG00000000320	-1.16777	4.86e-06	6.52e-05
Kcnab2	ENSMUSG00000028931	-1.00755	4.89e-06	6.55e-05
Clec7a	ENSMUSG00000079293	-1.29193	4.93e-06	6.6e-05
Creb1	ENSMUSG00000025958	-0.467846	4.99e-06	6.69e-05
Syt12	ENSMUSG00000049303	1.36958	5e-06	6.69e-05
Lipc	ENSMUSG00000032207	0.774918	5.01e-06	6.7e-05
Tmem8	ENSMUSG00000024180	-1.07693	5.02e-06	6.71e-05
Slc30a4	ENSMUSG00000005802	0.613363	5.03e-06	6.71e-05
Htra1	ENSMUSG00000006205	1.06969	5.04e-06	6.73e-05
Heyl	ENSMUSG00000032744	0.986547	5.04e-06	6.73e-05
Kcnt2	ENSMUSG00000052726	0.928341	5.04e-06	6.73e-05
Sgk3	ENSMUSG00000025915	-0.477968	5.06e-06	6.73e-05
Dck	ENSMUSG00000029366	-1.00342	5.05e-06	6.73e-05
Klf9	ENSMUSG00000033863	0.638123	5.05e-06	6.73e-05
Rtn4	ENSMUSG00000020458	0.477421	5.06e-06	6.73e-05
Nr4a2	ENSMUSG00000026826	1.07752	5.1e-06	6.78e-05
Serpine1	ENSMUSG00000037411	1.12976	5.12e-06	6.8e-05
Zfp827	ENSMUSG00000071064	0.835053	5.12e-06	6.8e-05
Tcp11l1	ENSMUSG00000027175	0.858665	5.15e-06	6.83e-05
Rgs19	ENSMUSG00000002458	-0.838752	5.16e-06	6.85e-05
Mmp23	ENSMUSG00000029061	0.815643	5.17e-06	6.85e-05
Sh3bp5	ENSMUSG00000021892	-0.577368	5.18e-06	6.86e-05
Tpbg	ENSMUSG00000035274	1.2979	5.19e-06	6.87e-05
Gm10371	ENSMUSG00000072589	-3.70197	5.19e-06	6.87e-05
Mapk12	ENSMUSG00000022610	1.11173	5.21e-06	6.89e-05
Gsg1	ENSMUSG00000030206	-6.51386	5.22e-06	6.9e-05
Rps18	ENSMUSG00000008668	-0.489868	5.22e-06	6.9e-05
Fam53b	ENSMUSG00000030956	-0.730707	5.22e-06	6.9e-05
Irx5	ENSMUSG00000031737	1.043	5.24e-06	6.92e-05
Uhrf1	ENSMUSG00000001228	-0.945859	5.25e-06	6.92e-05
Pfas	ENSMUSG00000020899	-0.710145	5.26e-06	6.94e-05
Cacna1s	ENSMUSG00000026407	1.71606	5.28e-06	6.95e-05
Hey1	ENSMUSG00000040289	1.07078	5.29e-06	6.96e-05
Hnrnpll	ENSMUSG00000024095	-0.706793	5.3e-06	6.98e-05
Ampd3	ENSMUSG00000005686	-0.796375	5.32e-06	6.99e-05
Aim1	ENSMUSG00000019866	-0.965803	5.33e-06	7e-05
Nt5c3	ENSMUSG00000029780	-1.27338	5.36e-06	7.04e-05
Fsd2	ENSMUSG00000038663	1.67939	5.36e-06	7.04e-05
Yap1	ENSMUSG00000053110	0.700674	5.36e-06	7.04e-05
H2-DMa	ENSMUSG00000037649	-1.32714	5.41e-06	7.1e-05
Mxd4	ENSMUSG00000037235	0.5831	5.47e-06	7.18e-05
Cdc7	ENSMUSG00000029283	-1.09279	5.48e-06	7.18e-05
Bcan	ENSMUSG00000004892	1.53321	5.49e-06	7.18e-05
Fgd1	ENSMUSG00000025265	0.978748	5.48e-06	7.18e-05
Ncaph	ENSMUSG00000034906	-1.0014	5.55e-06	7.26e-05
Arrdc3	ENSMUSG00000074794	-0.631569	5.59e-06	7.31e-05
Cpeb4	ENSMUSG00000020300	-0.589224	5.6e-06	7.31e-05
Anp32b	ENSMUSG00000028333	-0.658304	5.6e-06	7.31e-05
Rab12	ENSMUSG00000023460	0.589602	5.61e-06	7.33e-05
Pdcd10	ENSMUSG00000027835	-0.644535	5.62e-06	7.33e-05
Zkscan7	ENSMUSG00000063488	1.22972	5.62e-06	7.33e-05
Kif23	ENSMUSG00000032254	-1.00474	5.64e-06	7.35e-05
Adamts7	ENSMUSG00000032363	0.84678	5.67e-06	7.38e-05
Ptdss2	ENSMUSG00000025495	-0.797816	5.71e-06	7.43e-05
Lrp3	ENSMUSG00000001802	1.00107	5.72e-06	7.44e-05
Pik3r5	ENSMUSG00000020901	-0.762897	5.76e-06	7.49e-05
Stard13	ENSMUSG00000016128	0.682124	5.82e-06	7.56e-05
Mgam	ENSMUSG00000068587	-1.19353	5.86e-06	7.61e-05
Tkt	ENSMUSG00000021957	-0.739652	5.89e-06	7.64e-05
Vasp	ENSMUSG00000030403	-0.586498	5.89e-06	7.64e-05
Rag1	ENSMUSG00000061311	-1.1613	5.98e-06	7.74e-05
Kif20a	ENSMUSG00000003779	-0.927963	6.01e-06	7.78e-05
Mgat3	ENSMUSG00000042428	1.28402	6.02e-06	7.8e-05
Cd52	ENSMUSG00000000682	-1.14851	6.06e-06	7.84e-05
Gm10420	ENSMUSG00000072789	2.88773	6.07e-06	7.85e-05
Tspan13	ENSMUSG00000020577	-0.756194	6.08e-06	7.86e-05
Plekha5	ENSMUSG00000030231	0.746078	6.15e-06	7.94e-05
Wdfy1	ENSMUSG00000073643	0.628934	6.15e-06	7.94e-05
Il6st	ENSMUSG00000021756	0.503411	6.18e-06	7.98e-05
Cuedc1	ENSMUSG00000018378	0.68756	6.3e-06	8.13e-05
Jph2	ENSMUSG00000017817	1.64125	6.32e-06	8.14e-05
Fndc4	ENSMUSG00000038552	1.30373	6.34e-06	8.17e-05
Mpnd	ENSMUSG00000003199	0.778033	6.37e-06	8.21e-05
Dmpk	ENSMUSG00000030409	0.724756	6.4e-06	8.23e-05
Krba1	ENSMUSG00000042810	0.704236	6.47e-06	8.32e-05
Brip1	ENSMUSG00000034329	-1.09784	6.51e-06	8.36e-05
Chodl	ENSMUSG00000022860	2.06714	6.52e-06	8.37e-05
Ckmt2	ENSMUSG00000021622	2.20626	6.54e-06	8.39e-05
Nuak1	ENSMUSG00000020032	0.733011	6.61e-06	8.47e-05
Ldlrad4	ENSMUSG00000024544	0.844031	6.61e-06	8.47e-05
Rxra	ENSMUSG00000015846	0.604756	6.69e-06	8.56e-05
Snai2	ENSMUSG00000022676	0.708346	6.73e-06	8.61e-05
H1fx	ENSMUSG00000044927	1.19343	6.76e-06	8.65e-05
Unc93b1	ENSMUSG00000036908	-0.71065	6.78e-06	8.66e-05
Ptprk	ENSMUSG00000019889	0.754214	6.79e-06	8.67e-05
Fmn1	ENSMUSG00000044042	0.668889	6.85e-06	8.74e-05
Urod	ENSMUSG00000028684	-0.644777	6.85e-06	8.74e-05
Kcnn2	ENSMUSG00000054477	3.441	6.89e-06	8.78e-05
Soga1	ENSMUSG00000055485	0.530041	6.91e-06	8.81e-05
Wsb2	ENSMUSG00000029364	0.607509	6.94e-06	8.84e-05
Mapkbp1	ENSMUSG00000033902	0.657393	6.95e-06	8.85e-05
Dennd1c	ENSMUSG00000002668	-1.26657	7.11e-06	9.05e-05
Rora	ENSMUSG00000032238	0.666339	7.12e-06	9.06e-05
Gmfg	ENSMUSG00000060791	-1.28007	7.14e-06	9.07e-05
Slc35a1	ENSMUSG00000028293	0.720782	7.15e-06	9.08e-05
Carhsp1	ENSMUSG00000008393	-0.580854	7.18e-06	9.11e-05
Ankrd50	ENSMUSG00000044864	0.623746	7.18e-06	9.11e-05
Mpp7	ENSMUSG00000057440	-1.29516	7.21e-06	9.14e-05
Hist1h2af	ENSMUSG00000061991	-1.13569	7.22e-06	9.15e-05
Kpna2	ENSMUSG00000018362	-1.09361	7.24e-06	9.17e-05
Fto	ENSMUSG00000055932	0.466482	7.27e-06	9.21e-05
Etnk1	ENSMUSG00000030275	-0.565366	7.37e-06	9.33e-05
Pgbd5	ENSMUSG00000050751	-1.25259	7.39e-06	9.35e-05
Scara3	ENSMUSG00000034463	0.642763	7.44e-06	9.4e-05
Ssx2ip	ENSMUSG00000036825	-0.640723	7.45e-06	9.41e-05
Gm15663	ENSMUSG00000085282	1.17207	7.47e-06	9.43e-05
Slamf1	ENSMUSG00000015316	-1.14861	7.52e-06	9.49e-05
Zfp207	ENSMUSG00000017421	-0.460659	7.53e-06	9.5e-05
Pkhd1l1	ENSMUSG00000038725	-1.1701	7.54e-06	9.5e-05
Pola1	ENSMUSG00000006678	-0.741869	7.57e-06	9.54e-05
Pik3cb	ENSMUSG00000032462	-0.768053	7.73e-06	9.74e-05
Dclre1c	ENSMUSG00000026648	-0.724566	7.8e-06	9.82e-05
Brip1os	ENSMUSG00000085208	-0.704685	7.8e-06	9.82e-05
Cdc6	ENSMUSG00000017499	-0.857332	7.81e-06	9.82e-05
H2-K2	ENSMUSG00000067203	-1.95416	7.83e-06	9.85e-05
Esco2	ENSMUSG00000022034	-1.22281	7.91e-06	9.94e-05
Cenpl	ENSMUSG00000026708	-1.06775	7.96e-06	9.99e-05
Fam46c	ENSMUSG00000044468	-0.829547	8.01e-06	0.000100493
Lilrb4a	ENSMUSG00000062593	-1.19218	8.04e-06	0.000100767
Cotl1	ENSMUSG00000031827	-0.791226	8.06e-06	0.000100984
2510009E07Rik	ENSMUSG00000043391	0.694612	8.13e-06	0.000101786
Col4a3bp	ENSMUSG00000021669	-0.539846	8.16e-06	0.000102221
Adgrg1	ENSMUSG00000031785	-0.57618	8.19e-06	0.000102528
Fam83d	ENSMUSG00000027654	-3.12887	8.21e-06	0.000102629
Sulf1	ENSMUSG00000016918	0.72482	8.23e-06	0.000102813
Rps21	ENSMUSG00000039001	-0.892732	8.23e-06	0.000102813
Ctsh	ENSMUSG00000032359	-0.710492	8.25e-06	0.000102957
Csf2rb2	ENSMUSG00000071714	-0.839233	8.28e-06	0.000103297
Ufsp1	ENSMUSG00000051502	-1.3439	8.34e-06	0.000103969
Pilra	ENSMUSG00000046245	-1.40786	8.35e-06	0.000104113
Itgb7	ENSMUSG00000001281	-0.94437	8.4e-06	0.000104726
Trio	ENSMUSG00000022263	0.513058	8.43e-06	0.000104936
Lpxn	ENSMUSG00000024696	-2.23319	8.43e-06	0.000104936
Cd27	ENSMUSG00000030336	-2.08442	8.44e-06	0.000104942
Ces2g	ENSMUSG00000031877	-0.978733	8.5e-06	0.000105733
Synpo	ENSMUSG00000043079	0.57632	8.54e-06	0.000106072
Ipo4	ENSMUSG00000002319	0.633076	8.55e-06	0.000106195
Ptprf	ENSMUSG00000033295	0.659933	8.55e-06	0.000106195
Cyp2u1	ENSMUSG00000027983	1.05151	8.6e-06	0.000106718
Tead2	ENSMUSG00000030796	0.9816	8.61e-06	0.000106805
Pold3	ENSMUSG00000030726	-0.6265	8.69e-06	0.000107734
Hspa2	ENSMUSG00000059970	0.888281	8.71e-06	0.000107905
Dnah7b	ENSMUSG00000041144	-1.71211	8.76e-06	0.000108458
Ergic3	ENSMUSG00000005881	0.549033	8.82e-06	0.000109059
Pou6f1	ENSMUSG00000009739	0.602923	8.83e-06	0.000109059
Dr1	ENSMUSG00000029265	-0.673948	8.83e-06	0.000109059
Oas2	ENSMUSG00000032690	-1.54847	8.83e-06	0.000109059
C530008M17Rik	ENSMUSG00000036377	-0.936581	8.88e-06	0.000109683
Clec16a	ENSMUSG00000068663	0.501236	8.93e-06	0.000110239
Anln	ENSMUSG00000036777	-0.831402	8.95e-06	0.000110364
R3hdm4	ENSMUSG00000035781	-0.53324	9.02e-06	0.000111145
Capn5	ENSMUSG00000035547	-0.74324	9.04e-06	0.000111374
Mxra7	ENSMUSG00000020814	1.04097	9.06e-06	0.000111536
Sema3a	ENSMUSG00000028883	0.633457	9.07e-06	0.000111628
Pcdh18	ENSMUSG00000037892	0.804111	9.1e-06	0.000111873
Cxcr2	ENSMUSG00000026180	-1.1203	9.19e-06	0.000112979
Orc1	ENSMUSG00000028587	-1.10382	9.26e-06	0.000113697
Pdha1	ENSMUSG00000031299	0.549377	9.27e-06	0.000113808
Lig1	ENSMUSG00000056394	-0.766118	9.28e-06	0.000113808
Ankle1	ENSMUSG00000046295	-1.27828	9.31e-06	0.000114131
Pcdhb22	ENSMUSG00000073591	1.23733	9.45e-06	0.00011586
Ddit4l	ENSMUSG00000046818	1.0341	9.46e-06	0.000115933
Cds2	ENSMUSG00000058793	-0.480917	9.48e-06	0.000116025
Npr2	ENSMUSG00000028469	0.691066	9.5e-06	0.000116204
Pdgfc	ENSMUSG00000028019	0.745734	9.56e-06	0.000116927
Lzts2	ENSMUSG00000035342	0.735132	9.6e-06	0.000117355
Myl6b	ENSMUSG00000039824	1.98931	9.64e-06	0.000117759
Edem1	ENSMUSG00000030104	-0.451951	9.68e-06	0.000118149
Vopp1	ENSMUSG00000037788	-0.589849	9.68e-06	0.000118149
Etv4	ENSMUSG00000017724	2.14097	9.7e-06	0.00011832
Slc25a37	ENSMUSG00000034248	-0.935357	9.72e-06	0.000118547
Lrrc59	ENSMUSG00000020869	0.575706	9.77e-06	0.000119096
Ttc23	ENSMUSG00000030555	0.815719	9.78e-06	0.000119155
Ppard	ENSMUSG00000002250	0.67433	9.8e-06	0.000119316
Fgd2	ENSMUSG00000024013	-0.815029	9.81e-06	0.000119317
2010300C02Rik	ENSMUSG00000026090	1.08079	9.81e-06	0.000119317
Grk2	ENSMUSG00000024858	-0.602819	9.85e-06	0.000119724
Iqsec2	ENSMUSG00000041115	0.727344	9.86e-06	0.000119724
Spink10	ENSMUSG00000044176	4.82294	9.87e-06	0.000119724
4930438A08Rik	ENSMUSG00000069873	-1.40004	9.87e-06	0.000119724
Man1a2	ENSMUSG00000008763	0.517522	9.88e-06	0.000119784
Limk1	ENSMUSG00000029674	0.794858	9.88e-06	0.000119784
Ncoa7	ENSMUSG00000039697	-0.562231	9.89e-06	0.000119784
Casp2	ENSMUSG00000029863	-0.610005	9.94e-06	0.000120376
Nlrp12	ENSMUSG00000078817	-1.30858	1e-05	0.000121017
Suv39h2	ENSMUSG00000026646	-1.73713	1e-05	0.000121312
Ttc37	ENSMUSG00000033991	0.647751	1.01e-05	0.000121601
Usp36	ENSMUSG00000033909	0.574914	1.02e-05	0.000123111
Ggcx	ENSMUSG00000053460	0.63036	1.02e-05	0.000123142
Bod1	ENSMUSG00000044502	0.804819	1.02e-05	0.000123179
Rps14	ENSMUSG00000024608	-0.523382	1.02e-05	0.00012366
Timp2	ENSMUSG00000017466	0.682804	1.03e-05	0.000124153
Cdca7l	ENSMUSG00000021175	-0.97849	1.03e-05	0.00012432
A830011K09Rik	ENSMUSG00000089957	5.145	1.04e-05	0.000125129
Exoc6	ENSMUSG00000053799	-0.567452	1.04e-05	0.000125809
Cyb561a3	ENSMUSG00000034445	-0.837802	1.05e-05	0.000125818
Alyref	ENSMUSG00000025134	-0.765265	1.05e-05	0.000126655
Adprhl1	ENSMUSG00000031448	2.19133	1.06e-05	0.000126947
Cd1d2	ENSMUSG00000041750	2.53822	1.06e-05	0.00012769
2010013B24Rik	ENSMUSG00000087277	-6.25019	1.06e-05	0.00012769
Cpxm2	ENSMUSG00000030862	1.22611	1.07e-05	0.000129012
D630045J12Rik	ENSMUSG00000063455	0.926918	1.08e-05	0.000129253
B4galt6	ENSMUSG00000056124	-0.609438	1.09e-05	0.000130155
Gm5761	ENSMUSG00000084086	5.39991	1.09e-05	0.000130155
Cog6	ENSMUSG00000027742	0.578676	1.09e-05	0.000130907
Hsp90aa1	ENSMUSG00000021270	-0.744532	1.09e-05	0.000130962
Golga4	ENSMUSG00000038708	0.54662	1.11e-05	0.000132499
Taf15	ENSMUSG00000020680	-0.511303	1.12e-05	0.000133792
Rbm24	ENSMUSG00000038132	1.49061	1.13e-05	0.000134717
Galnt5	ENSMUSG00000026828	0.997368	1.13e-05	0.000134985
Alms1	ENSMUSG00000063810	-0.6551	1.13e-05	0.000134985
Diras2	ENSMUSG00000047842	-0.909068	1.15e-05	0.000137269
Slc12a4	ENSMUSG00000017765	0.63395	1.15e-05	0.000137328
Klra14-ps	ENSMUSG00000072721	-6.36096	1.16e-05	0.000138312
Lpcat3	ENSMUSG00000004270	-0.675496	1.16e-05	0.000138649
Macrod2	ENSMUSG00000068205	1.04551	1.16e-05	0.000138659
Rnft2	ENSMUSG00000032850	2.11083	1.17e-05	0.000138804
Dync2li1	ENSMUSG00000024253	1.51577	1.18e-05	0.000140204
Aspm	ENSMUSG00000033952	-0.854916	1.18e-05	0.000140537
Gm12999	ENSMUSG00000087352	-2.81337	1.19e-05	0.00014161
Bcl9l	ENSMUSG00000063382	0.510026	1.19e-05	0.000141875
Ankrd40	ENSMUSG00000020864	0.476938	1.2e-05	0.000141924
Ly9	ENSMUSG00000004707	-0.960291	1.2e-05	0.000142101
Arrdc4	ENSMUSG00000042659	-0.73301	1.21e-05	0.000144065
Gm25134	ENSMUSG00000064580	-6.25638	1.22e-05	0.000144157
Cacna1i	ENSMUSG00000022416	-1.91971	1.22e-05	0.000144849
Smchd1	ENSMUSG00000024054	-0.521563	1.22e-05	0.000144849
Fanci	ENSMUSG00000039187	-0.939484	1.23e-05	0.00014541
Dynlt1a	ENSMUSG00000092074	-3.89172	1.23e-05	0.000145854
Scnm1	ENSMUSG00000092607	-1.27851	1.23e-05	0.000145854
Zc3hav1	ENSMUSG00000029826	-0.594266	1.24e-05	0.000146072
Celf5	ENSMUSG00000034818	1.25407	1.24e-05	0.000146245
Enah	ENSMUSG00000022995	0.735066	1.24e-05	0.000146552
Il21r	ENSMUSG00000030745	-0.836659	1.25e-05	0.000147191
Ctps2	ENSMUSG00000031360	-0.670376	1.26e-05	0.000148537
Pcdhb9	ENSMUSG00000051242	1.73786	1.27e-05	0.000149727
BC035044	ENSMUSG00000090164	-1.18475	1.28e-05	0.000150723
Rbl1	ENSMUSG00000027641	-0.74647	1.28e-05	0.000150835
Pnp2	ENSMUSG00000068417	-2.59847	1.28e-05	0.000150835
Cep170b	ENSMUSG00000072825	0.898388	1.28e-05	0.000150835
Abcb6	ENSMUSG00000026198	-0.68513	1.3e-05	0.000153192
Ackr3	ENSMUSG00000044337	1.24993	1.31e-05	0.000153409
Sdc2	ENSMUSG00000022261	0.703134	1.31e-05	0.00015382
Cyp4f18	ENSMUSG00000003484	-2.01753	1.31e-05	0.000154009
Plxnb2	ENSMUSG00000036606	0.508378	1.32e-05	0.00015495
Six4	ENSMUSG00000034460	0.901407	1.33e-05	0.000155565
Pcdhb11	ENSMUSG00000051486	1.39917	1.33e-05	0.000155621
Gm11127	ENSMUSG00000079492	2.22881	1.33e-05	0.000156369
Tmtc1	ENSMUSG00000030306	0.704899	1.34e-05	0.000156898
Myh14	ENSMUSG00000030739	1.75702	1.34e-05	0.000156898
Cped1	ENSMUSG00000062980	0.771873	1.34e-05	0.000156999
Plekhh2	ENSMUSG00000040852	0.869459	1.35e-05	0.000157985
Chpt1	ENSMUSG00000060002	0.696083	1.35e-05	0.000158238
Hmcn2	ENSMUSG00000055632	1.65194	1.36e-05	0.000158833
Xpc	ENSMUSG00000030094	-0.57173	1.37e-05	0.000159724
Atp6v0a1	ENSMUSG00000019302	-0.477966	1.38e-05	0.000160955
Dcp2	ENSMUSG00000024472	-0.459634	1.38e-05	0.000160989
Dnah1	ENSMUSG00000019027	1.68734	1.38e-05	0.000161171
Tbc1d2	ENSMUSG00000039813	-0.802632	1.39e-05	0.000161752
Ckap5	ENSMUSG00000040549	-0.486783	1.39e-05	0.000162285
A630001G21Rik	ENSMUSG00000052760	-0.947198	1.39e-05	0.000162285
Trafd1	ENSMUSG00000042726	-0.548431	1.4e-05	0.000163203
6330418K02Rik	ENSMUSG00000085227	-1.10172	1.41e-05	0.000163595
Lair1	ENSMUSG00000055541	-1.0943	1.41e-05	0.00016382
Tmcc3	ENSMUSG00000020023	0.752543	1.41e-05	0.000164251
Ikzf3	ENSMUSG00000018168	-0.870433	1.42e-05	0.00016432
Rhag	ENSMUSG00000023926	-1.10985	1.42e-05	0.000164643
Abca6	ENSMUSG00000044749	-1.61165	1.42e-05	0.000165041
Oprm1	ENSMUSG00000000766	-6.20578	1.43e-05	0.000165816
Tfrc	ENSMUSG00000022797	-0.893393	1.44e-05	0.000166652
Smc2	ENSMUSG00000028312	-0.782139	1.44e-05	0.000166805
Tnnt1	ENSMUSG00000064179	2.35731	1.44e-05	0.000167162
Myc	ENSMUSG00000022346	-1.22311	1.45e-05	0.000167739
Ltb4r1	ENSMUSG00000046908	-1.52319	1.46e-05	0.00016859
Gm15821	ENSMUSG00000081512	-3.17615	1.46e-05	0.000168857
AI504432	ENSMUSG00000056145	-1.30122	1.46e-05	0.000169115
Gna15	ENSMUSG00000034792	-0.907981	1.47e-05	0.000170117
Arhgef10l	ENSMUSG00000040964	0.667562	1.48e-05	0.000171154
C5ar2	ENSMUSG00000074361	-1.8131	1.48e-05	0.000171154
Il1f9	ENSMUSG00000044103	-2.09329	1.49e-05	0.000171669
Hp1bp3	ENSMUSG00000028759	-0.400359	1.49e-05	0.000171857
Trim67	ENSMUSG00000036913	4.20075	1.5e-05	0.000172817
Dedd2	ENSMUSG00000054499	-0.807981	1.51e-05	0.000173488
Stap1	ENSMUSG00000029254	-1.23733	1.51e-05	0.000174244
Fau	ENSMUSG00000038274	-0.628385	1.52e-05	0.000175086
Klhl31	ENSMUSG00000044938	1.72377	1.53e-05	0.000175482
Ablim2	ENSMUSG00000029095	1.21077	1.53e-05	0.000175665
Zfp629	ENSMUSG00000045639	0.777582	1.54e-05	0.000176739
Ccdc18	ENSMUSG00000056531	-1.31493	1.54e-05	0.000176981
Plcd3	ENSMUSG00000020937	1.48945	1.54e-05	0.000177171
Fzd8	ENSMUSG00000036904	0.828886	1.56e-05	0.000178579
Tmem14c	ENSMUSG00000021361	-0.741658	1.57e-05	0.000179737
Dnmt1	ENSMUSG00000004099	-0.637346	1.59e-05	0.000181462
Pigq	ENSMUSG00000025728	-0.918229	1.58e-05	0.000181462
Filip1	ENSMUSG00000034898	0.905656	1.59e-05	0.000182283
Lamc1	ENSMUSG00000026478	0.645139	1.6e-05	0.000182893
[truncated: 19,628 more rows]
