# Supplementary material for: Differential changes in bone strength of two inbred mouse strains following administration of a sclerostin-neutralizing antibody during growth
Source: PLoS One. 2019 Apr 4;14(4):e0214520. doi: 10.1371/journal.pone.0214520 (PMC6448823; doi:10.1371/journal.pone.0214520)
Supplement: S2 Table — (XLSM) [file pone.0214520.s002.xlsm]

## Sheet: AJTreated_vs_AJVehicle
MGI Symbol	Gene ID	log Fold Change	p-value	q-value
Ighg1	ENSMUSG00000076614	2.80785	1.16e-12	2.7e-08
Fhl1	ENSMUSG00000023092	-1.73752	4.32e-11	5.04e-07
Coq8a	ENSMUSG00000026489	-1.39334	3.94e-10	3.06e-06
Synpo2	ENSMUSG00000050315	-1.53623	1.15e-09	6.69e-06
Ldhb	ENSMUSG00000030246	-1.27223	5.2e-09	2.35e-05
Dmd	ENSMUSG00000045103	-1.26359	9e-09	2.35e-05
Zak	ENSMUSG00000004085	-0.739647	9.06e-09	2.35e-05
Prrg4	ENSMUSG00000027171	5.17227	9.01e-09	2.35e-05
A530099J19Rik	ENSMUSG00000047462	-7.30058	1.35e-08	2.77e-05
Tpm2	ENSMUSG00000028464	-2.12283	1.43e-08	2.77e-05
Txlnb	ENSMUSG00000039891	-1.67168	1.31e-08	2.77e-05
Flnc	ENSMUSG00000068699	-1.96016	2.02e-08	3.63e-05
Xirp1	ENSMUSG00000079243	-2.46394	2.92e-08	4.47e-05
Klhl41	ENSMUSG00000075307	-1.73067	3.07e-08	4.47e-05
Mn1	ENSMUSG00000070576	-1.422	2.79e-08	4.47e-05
Smyd1	ENSMUSG00000055027	-1.95908	3.54e-08	4.85e-05
Akap6	ENSMUSG00000061603	-0.968628	4.19e-08	5.23e-05
Itga2b	ENSMUSG00000034664	0.951211	4.26e-08	5.23e-05
Apobec2	ENSMUSG00000040694	-2.67307	4.67e-08	5.45e-05
En1	ENSMUSG00000058665	-5.3796	9.47e-08	0.000105152
Tmem38a	ENSMUSG00000031791	-1.61092	1.05e-07	0.000111548
Gp5	ENSMUSG00000047953	1.07141	1.11e-07	0.000112314
Rpl37	ENSMUSG00000041841	0.74331	1.4e-07	0.000136508
Gm15821	ENSMUSG00000081512	3.86165	1.52e-07	0.000141889
Myot	ENSMUSG00000024471	-1.84667	2.17e-07	0.000194868
Itgb1bp2	ENSMUSG00000031312	-1.87731	2.42e-07	0.000203758
Igkv13-84	ENSMUSG00000076538	7.85212	2.45e-07	0.000203758
8030423F21Rik	ENSMUSG00000052295	5.2761	2.55e-07	0.000204836
G6b	ENSMUSG00000073414	1.09685	2.76e-07	0.000214234
Ugp2	ENSMUSG00000001891	-0.863505	3.33e-07	0.000250884
Mdh1	ENSMUSG00000020321	-0.670643	3.58e-07	0.000261216
Obscn	ENSMUSG00000061462	-1.50103	3.95e-07	0.000279141
Actn2	ENSMUSG00000052374	-2.06142	4.25e-07	0.000291815
Alpk3	ENSMUSG00000038763	-1.55155	5.02e-07	0.000316447
Ptpn3	ENSMUSG00000038764	-0.947868	4.77e-07	0.000316447
Pgm5	ENSMUSG00000041731	-2.30909	5.8e-07	0.000338011
Usp2	ENSMUSG00000032010	-1.47814	5.76e-07	0.000338011
Gm17606	ENSMUSG00000091306	5.50339	5.66e-07	0.000338011
Tacc2	ENSMUSG00000030852	-1.18982	6.49e-07	0.000369328
Xirp2	ENSMUSG00000027022	-1.51146	6.86e-07	0.000380773
Ttn	ENSMUSG00000051747	-1.6212	7.34e-07	0.000392345
Ldlrad1	ENSMUSG00000070877	4.79127	7.4e-07	0.000392345
Gbas	ENSMUSG00000029432	-0.692748	8.43e-07	0.000436964
Tmem65	ENSMUSG00000062373	-0.587385	1.03e-06	0.000523211
Gp6	ENSMUSG00000078810	1.66388	1.06e-06	0.0005281
Myo18b	ENSMUSG00000072720	-1.62711	1.13e-06	0.00055093
Ank2	ENSMUSG00000032826	-0.966804	1.16e-06	0.000553547
Srl	ENSMUSG00000022519	-1.53426	1.19e-06	0.000554809
Zdbf2	ENSMUSG00000027520	-6.98517	1.29e-06	0.000590031
Mybpc1	ENSMUSG00000020061	-2.21819	1.37e-06	0.000612773
Lrrc39	ENSMUSG00000027961	-1.39128	1.44e-06	0.000621624
Col2a1	ENSMUSG00000022483	-1.03872	1.43e-06	0.000621624
Neb	ENSMUSG00000026950	-1.64393	1.47e-06	0.000625367
Adssl1	ENSMUSG00000011148	-1.13862	1.57e-06	0.000654638
Gpam	ENSMUSG00000024978	-0.788702	1.62e-06	0.000663376
Pdp1	ENSMUSG00000049225	-0.840031	1.91e-06	0.00076836
Tcap	ENSMUSG00000007877	-1.74362	1.99e-06	0.000784882
Sema3c	ENSMUSG00000028780	-1.41642	2.06e-06	0.000799849
Hrc	ENSMUSG00000038239	-0.866887	2.14e-06	0.000812134
Nrgn	ENSMUSG00000053310	1.11275	2.16e-06	0.000812134
5730480H06Rik	ENSMUSG00000029089	-1.43439	2.24e-06	0.000830058
Fbxo40	ENSMUSG00000047746	-1.62641	2.41e-06	0.000877666
Myoz2	ENSMUSG00000028116	-2.37909	2.53e-06	0.000892826
Trim72	ENSMUSG00000042828	-2.02649	2.49e-06	0.000892826
Myh2	ENSMUSG00000033196	-2.17481	2.84e-06	0.000987477
Hspb6	ENSMUSG00000036854	-1.67678	2.99e-06	0.00102519
Ldb3	ENSMUSG00000021798	-1.79664	3.27e-06	0.001105
Eef1a2	ENSMUSG00000016349	-1.72484	3.42e-06	0.00114072
A930009A15Rik	ENSMUSG00000092210	5.86898	3.74e-06	0.00122787
Ppp2r3a	ENSMUSG00000043154	-0.682991	4.26e-06	0.00136264
Stx11	ENSMUSG00000039232	0.770376	4.23e-06	0.00136264
Plek	ENSMUSG00000020120	0.723477	4.54e-06	0.00142962
Tnxb	ENSMUSG00000033327	-1.36708	4.7e-06	0.00146027
Xaf1	ENSMUSG00000040483	-1.10563	5.02e-06	0.00154169
Gm13168	ENSMUSG00000081460	6.63613	5.27e-06	0.00159489
Clcn1	ENSMUSG00000029862	-2.11675	5.44e-06	0.00161791
Myom3	ENSMUSG00000037139	-1.6446	5.66e-06	0.00161791
Atp1a2	ENSMUSG00000007097	-1.64365	5.69e-06	0.00161791
Apol6	ENSMUSG00000033576	-1.18787	5.59e-06	0.00161791
Clec1b	ENSMUSG00000030159	1.05937	5.55e-06	0.00161791
Dusp27	ENSMUSG00000026564	-1.11386	5.91e-06	0.00165993
Lbx1	ENSMUSG00000025216	-3.17435	6.06e-06	0.00166295
H19	ENSMUSG00000000031	-1.88858	6.06e-06	0.00166295
Postn	ENSMUSG00000027750	-0.861656	6.33e-06	0.00171711
Scn4b	ENSMUSG00000046480	-1.80292	6.88e-06	0.0018266
Coro6	ENSMUSG00000020836	-0.887457	6.97e-06	0.0018266
Gm11743	ENSMUSG00000084306	6.07151	6.95e-06	0.0018266
Gm17214	ENSMUSG00000091315	7.71503	7.13e-06	0.00184685
Kbtbd12	ENSMUSG00000033182	-1.6709	7.69e-06	0.00191495
Tnn	ENSMUSG00000026725	-0.912614	7.57e-06	0.00191495
Rgs18	ENSMUSG00000026357	1.12204	7.72e-06	0.00191495
Gimap3	ENSMUSG00000039264	2.46304	7.59e-06	0.00191495
Camk2b	ENSMUSG00000057897	-1.10484	8.06e-06	0.00197855
Dusp13	ENSMUSG00000021768	-2.98454	8.45e-06	0.00205339
Smtnl1	ENSMUSG00000027077	-2.01476	9.04e-06	0.00212927
Des	ENSMUSG00000026208	-1.368	8.98e-06	0.00212927
Pde4dip	ENSMUSG00000038170	-0.930088	9.04e-06	0.00212927
Itgal	ENSMUSG00000030830	0.767076	9.18e-06	0.00214047
Usp13	ENSMUSG00000056900	-1.32827	9.96e-06	0.00229989
Fyb	ENSMUSG00000022148	0.639797	1.07e-05	0.00244492
D130043K22Rik	ENSMUSG00000006711	-6.42579	1.11e-05	0.00245746
Hspb8	ENSMUSG00000041548	-1.76014	1.1e-05	0.00245746
Ankrd23	ENSMUSG00000067653	-1.5176	1.1e-05	0.00245746
Scd1	ENSMUSG00000037071	0.706246	1.18e-05	0.00255643
Gm22158	ENSMUSG00000089036	6.4524	1.18e-05	0.00255643
Gm14388	ENSMUSG00000084230	6.91787	1.17e-05	0.00255643
Mypn	ENSMUSG00000020067	-1.5821	1.22e-05	0.00260767
Bdh1	ENSMUSG00000046598	-1.24712	1.28e-05	0.00272407
Fkbp3	ENSMUSG00000020949	-0.79948	1.31e-05	0.00273543
Msantd4	ENSMUSG00000041124	-0.673847	1.33e-05	0.00275522
Colec11	ENSMUSG00000036655	6.93902	1.37e-05	0.00279415
Ak1	ENSMUSG00000026817	-0.843854	1.41e-05	0.00285397
Klhl31	ENSMUSG00000044938	-1.73017	1.43e-05	0.00286619
Idh3b	ENSMUSG00000027406	-0.612018	1.44e-05	0.00287599
Acta1	ENSMUSG00000031972	-1.67729	1.53e-05	0.00297109
Scn4a	ENSMUSG00000001027	-1.4946	1.52e-05	0.00297109
Zfp106	ENSMUSG00000027288	-0.503728	1.53e-05	0.00297109
Mb	ENSMUSG00000018893	-2.03888	1.57e-05	0.00302818
Ckmt2	ENSMUSG00000021622	-2.10403	1.59e-05	0.00304544
Myl3	ENSMUSG00000059741	-3.05041	1.61e-05	0.0030481
Slc25a4	ENSMUSG00000031633	-0.901214	1.66e-05	0.00313036
Sgcg	ENSMUSG00000035296	-2.16151	1.73e-05	0.00317041
Hspb7	ENSMUSG00000006221	-1.56036	1.71e-05	0.00317041
2610024D14Rik	ENSMUSG00000084362	4.83875	1.72e-05	0.00317041
Csrp3	ENSMUSG00000030470	-2.79966	1.75e-05	0.0031832
Mpl	ENSMUSG00000006389	1.00072	1.8e-05	0.00325218
Alpk2	ENSMUSG00000032845	-1.8994	1.97e-05	0.00353437
Grap2	ENSMUSG00000042351	0.913945	2.01e-05	0.00358641
Cilp	ENSMUSG00000042254	-1.55468	2.06e-05	0.00361204
Vegfb	ENSMUSG00000024962	-0.800005	2.06e-05	0.00361204
Lrrc15	ENSMUSG00000052316	-1.30129	2.12e-05	0.00366098
Mettl6	ENSMUSG00000021891	0.712453	2.15e-05	0.00366098
Tubb1	ENSMUSG00000016255	0.799209	2.13e-05	0.00366098
Ryr1	ENSMUSG00000030592	-1.51077	2.2e-05	0.00367039
mt-Co1	ENSMUSG00000064351	-0.554622	2.2e-05	0.00367039
Prkar2a	ENSMUSG00000032601	-0.512584	2.2e-05	0.00367039
Lynx1	ENSMUSG00000022594	-0.938423	2.25e-05	0.00372072
Myom1	ENSMUSG00000024049	-0.848768	2.29e-05	0.00375938
3425401B19Rik	ENSMUSG00000071540	-1.38661	2.33e-05	0.00379658
Scly	ENSMUSG00000026307	0.635346	2.34e-05	0.00379658
Med12l	ENSMUSG00000056476	0.654446	2.39e-05	0.0038522
Fndc5	ENSMUSG00000001334	-2.56318	2.45e-05	0.00391967
Cox7a1	ENSMUSG00000074218	-2.4967	2.61e-05	0.00414367
Hmcn2	ENSMUSG00000055632	-1.59001	2.71e-05	0.00423557
Coq10a	ENSMUSG00000039914	-0.984803	2.69e-05	0.00423557
Lrfn3	ENSMUSG00000036957	-1.96319	2.75e-05	0.0042695
Ndrg2	ENSMUSG00000004558	-1.27188	2.77e-05	0.00428098
Ucp3	ENSMUSG00000032942	-1.99024	2.91e-05	0.00438528
Pfkm	ENSMUSG00000033065	-1.18077	2.88e-05	0.00438528
Tmc8	ENSMUSG00000050106	0.768012	2.91e-05	0.00438528
Gm9047	ENSMUSG00000090685	6.18432	2.87e-05	0.00438528
Gm8482	ENSMUSG00000082604	-6.3259	3.1e-05	0.00463997
Tmem40	ENSMUSG00000059900	1.14224	3.13e-05	0.00465527
Rgs2	ENSMUSG00000026360	0.675585	3.16e-05	0.00466961
Fam134b	ENSMUSG00000022270	-0.784347	3.19e-05	0.00467263
Tmem52	ENSMUSG00000023153	-3.86695	3.23e-05	0.00471561
4930448D08Rik	ENSMUSG00000086824	-7.16777	3.26e-05	0.00471794
Dnah6	ENSMUSG00000052861	-2.27957	3.31e-05	0.0047595
Fzd1	ENSMUSG00000044674	-0.708788	3.35e-05	0.00478684
Lilra6	ENSMUSG00000030427	1.17986	3.37e-05	0.00479418
Asb5	ENSMUSG00000031519	-1.855	3.51e-05	0.00492978
Ctgf	ENSMUSG00000019997	-0.652375	3.5e-05	0.00492978
Cd226	ENSMUSG00000034028	1.02913	3.58e-05	0.00499474
Idh3a	ENSMUSG00000032279	-0.638358	3.73e-05	0.00515253
Tcea3	ENSMUSG00000001604	-1.33015	4.12e-05	0.00565325
Uqcrfs1	ENSMUSG00000038462	-0.594433	4.22e-05	0.00575191
Ch25h	ENSMUSG00000050370	-6.37318	4.53e-05	0.00603492
Lmod3	ENSMUSG00000044086	-1.96595	4.52e-05	0.00603492
Tspan7	ENSMUSG00000058254	-0.67646	4.5e-05	0.00603492
Prpf38a	ENSMUSG00000063800	0.609867	4.48e-05	0.00603492
Myf6	ENSMUSG00000035923	-2.67293	4.65e-05	0.00610349
Perm1	ENSMUSG00000078486	-2.13633	4.66e-05	0.00610349
Pkia	ENSMUSG00000027499	-1.27919	4.64e-05	0.00610349
Gm12764	ENSMUSG00000086184	-5.84483	4.79e-05	0.00620236
Phyhip	ENSMUSG00000003469	1.18682	4.77e-05	0.00620236
Chst10	ENSMUSG00000026080	1.36746	4.86e-05	0.00625826
Nasp	ENSMUSG00000028693	0.537751	4.97e-05	0.00637542
Gm12089	ENSMUSG00000085165	4.49698	5.03e-05	0.00641282
Myo3b	ENSMUSG00000042064	-5.96652	5.18e-05	0.00653094
Col27a1	ENSMUSG00000045672	-0.626642	5.18e-05	0.00653094
Gm10505	ENSMUSG00000073430	6.29795	5.37e-05	0.00673602
Cox8b	ENSMUSG00000025488	-2.59702	5.42e-05	0.00676167
AV099323	ENSMUSG00000087377	3.39272	5.56e-05	0.00690055
Ankrd2	ENSMUSG00000025172	-2.44343	5.7e-05	0.00696663
Murc	ENSMUSG00000028348	-1.7744	5.67e-05	0.00696663
Homer1	ENSMUSG00000007617	-0.605976	5.68e-05	0.00696663
Art1	ENSMUSG00000030996	-1.36942	5.77e-05	0.00701537
Dhx58os	ENSMUSG00000085604	-7.16274	5.86e-05	0.00708066
Nol4	ENSMUSG00000041923	2.64645	5.94e-05	0.0071389
BC029214	ENSMUSG00000047617	1.01393	6.04e-05	0.00719273
Jchain	ENSMUSG00000067149	1.34296	6.03e-05	0.00719273
Cryab	ENSMUSG00000032060	-0.913541	6.26e-05	0.00737959
Btbd1	ENSMUSG00000025103	-0.456556	6.25e-05	0.00737959
Got1	ENSMUSG00000025190	-0.904444	6.39e-05	0.0074856
Atp2a2	ENSMUSG00000029467	-0.659215	6.56e-05	0.00765552
Apol10a	ENSMUSG00000050982	4.78792	6.69e-05	0.00776687
Pm20d2	ENSMUSG00000054659	-1.65406	6.92e-05	0.00798644
Plec	ENSMUSG00000022565	-0.511637	6.95e-05	0.00798899
Atp8a1	ENSMUSG00000037685	0.592021	7.12e-05	0.00814218
Rps11-ps1	ENSMUSG00000090516	1.10433	7.54e-05	0.00857691
Fam169a	ENSMUSG00000041817	5.33581	7.88e-05	0.00892464
Rpgrip1	ENSMUSG00000057132	1.18104	7.93e-05	0.0089315
Slc2a12	ENSMUSG00000037490	-1.61371	8.17e-05	0.00916524
Abra	ENSMUSG00000042895	-2.60873	8.29e-05	0.00922741
Pdk4	ENSMUSG00000019577	-0.917455	8.31e-05	0.00922741
Kcnj2	ENSMUSG00000041695	-0.728684	8.58e-05	0.00948688
Shisa2	ENSMUSG00000044461	-1.33469	8.81e-05	0.00964762
Zkscan14	ENSMUSG00000029627	1.00476	8.78e-05	0.00964762
Fsd2	ENSMUSG00000038663	-1.43567	8.91e-05	0.00971284
Tnnt1	ENSMUSG00000064179	-2.10735	9e-05	0.00975707
Naip6	ENSMUSG00000078942	0.836767	9.04e-05	0.00975707
Dynlt1a	ENSMUSG00000092074	3.47711	9.13e-05	0.00975818
Gm1968	ENSMUSG00000075286	3.7724	9.16e-05	0.00975818
Gm15662	ENSMUSG00000089855	5.46649	9.12e-05	0.00975818
Zyx	ENSMUSG00000029860	0.6829	9.31e-05	0.00987317
Clip1	ENSMUSG00000049550	-0.485171	9.42e-05	0.00994524
Idh2	ENSMUSG00000030541	-0.589094	9.79e-05	0.0102839
Gm11221	ENSMUSG00000082998	6.32925	0.000101232	0.0105885
Gm6682	ENSMUSG00000091269	-6.14107	0.000106003	0.0109544
Aox3	ENSMUSG00000064294	-5.77376	0.000105545	0.0109544
Sod2	ENSMUSG00000006818	-0.597741	0.000106139	0.0109544
Ablim1	ENSMUSG00000025085	-0.538126	0.000107001	0.0109947
Lmcd1	ENSMUSG00000057604	-1.02622	0.000107868	0.0110352
Lmod2	ENSMUSG00000029683	-1.69887	0.000109824	0.0111434
Nexn	ENSMUSG00000039103	-1.0122	0.000109882	0.0111434
Rasal3	ENSMUSG00000052142	0.938148	0.000111727	0.0112815
Myh6	ENSMUSG00000040752	-2.46938	0.000112214	0.0112818
Il1rn	ENSMUSG00000026981	1.10171	0.000114974	0.0113788
Gpr37	ENSMUSG00000039904	1.21223	0.000115618	0.0113788
Gm12260	ENSMUSG00000080152	5.16064	0.000115386	0.0113788
Gm16106	ENSMUSG00000082828	6.09259	0.000115309	0.0113788
Thbs2	ENSMUSG00000023885	-0.668502	0.000117404	0.0114579
Peg3	ENSMUSG00000002265	-0.544714	0.000117221	0.0114579
Acacb	ENSMUSG00000042010	-1.05431	0.000119276	0.0115922
Gnaz	ENSMUSG00000040009	0.827674	0.000121596	0.0117253
Gm22105	ENSMUSG00000080384	6.24813	0.000121652	0.0117253
Trim54	ENSMUSG00000062077	-1.83771	0.000123864	0.0117687
Fermt3	ENSMUSG00000024965	0.651472	0.000123201	0.0117687
Gm20531	ENSMUSG00000092482	5.697	0.000123117	0.0117687
Timd2	ENSMUSG00000040413	6.59323	0.000124121	0.0117687
Hfe2	ENSMUSG00000038403	-1.79152	0.000125098	0.0118008
Usp39	ENSMUSG00000056305	0.632286	0.000125471	0.0118008
Gm3617	ENSMUSG00000092563	4.3696	0.000127228	0.011918
Ppp1r12b	ENSMUSG00000073557	-0.467148	0.000131035	0.0121926
Gm8091	ENSMUSG00000085915	6.54257	0.000131204	0.0121926
Mlf1	ENSMUSG00000048416	-1.76723	0.000134429	0.0122518
Casq1	ENSMUSG00000007122	-1.59904	0.000133694	0.0122518
Fabp3	ENSMUSG00000028773	-1.57198	0.000134717	0.0122518
Bank1	ENSMUSG00000037922	0.806849	0.000134774	0.0122518
Ttc21a	ENSMUSG00000032514	1.14263	0.000134993	0.0122518
Gm22711	ENSMUSG00000080540	3.39267	0.000133691	0.0122518
Fgf7	ENSMUSG00000027208	-0.871615	0.000136932	0.0122843
Cacna2d1	ENSMUSG00000040118	-0.629699	0.000136769	0.0122843
Nkg7	ENSMUSG00000004612	1.67531	0.000136858	0.0122843
Rundc3b	ENSMUSG00000040570	-3.03013	0.000138446	0.0123608
Tor1a	ENSMUSG00000026849	0.637772	0.000139378	0.0123612
Cap2	ENSMUSG00000021373	-1.51302	0.000140173	0.0123846
Rpsa-ps2	ENSMUSG00000045055	2.95871	0.000141151	0.012424
Gm15696	ENSMUSG00000083853	1.95178	0.000143923	0.0126203
Mitf	ENSMUSG00000035158	-0.65037	0.000145895	0.0126977
Clec9a	ENSMUSG00000046080	1.05019	0.000145844	0.0126977
Tex15	ENSMUSG00000009628	0.95509	0.000147102	0.0127552
Phtf2	ENSMUSG00000039987	-0.673816	0.000151147	0.0130092
Serpinb2	ENSMUSG00000062345	2.29493	0.000150914	0.0130092
Ltb4r2	ENSMUSG00000040432	3.45815	0.000151945	0.0130299
4930590J08Rik	ENSMUSG00000034063	5.63086	0.000153242	0.013093
Hip1r	ENSMUSG00000000915	0.522179	0.000155316	0.0132217
Fam65b	ENSMUSG00000036006	0.558464	0.00016319	0.0137913
Gm24347	ENSMUSG00000089336	6.82492	0.000162679	0.0137913
Sdr39u1	ENSMUSG00000022223	-2.1986	0.000169426	0.0142667
Tspo	ENSMUSG00000041736	0.770988	0.000170463	0.0143024
Ace	ENSMUSG00000020681	-0.719448	0.00017371	0.0145225
Vwf	ENSMUSG00000001930	0.703076	0.00017507	0.0145839
Cdnf	ENSMUSG00000039496	-1.82738	0.00017682	0.0146773
Gm17160	ENSMUSG00000090329	5.75465	0.000181261	0.0149926
Ddah1	ENSMUSG00000028194	-1.56291	0.000183625	0.0151345
Gm23105	ENSMUSG00000065653	-6.14135	0.000185407	0.0151741
Muc5ac	ENSMUSG00000037974	-6.45226	0.00018833	0.0152111
Trim55	ENSMUSG00000060913	-1.832	0.000186663	0.0152111
Cd3g	ENSMUSG00000002033	2.92644	0.0001875	0.0152111
Igkv17-127	ENSMUSG00000076508	6.36719	0.000188467	0.0152111
Tef	ENSMUSG00000022389	-0.624574	0.000189343	0.0152291
Gm12870	ENSMUSG00000082279	-6.78562	0.00019143	0.0152464
Nkx3-2	ENSMUSG00000049691	-4.53655	0.000190545	0.0152464
A430078G23Rik	ENSMUSG00000074497	0.805463	0.00019152	0.0152464
Tnfsf9	ENSMUSG00000035678	-5.48475	0.000197185	0.0153633
Mndal	ENSMUSG00000090272	-1.69505	0.000196992	0.0153633
Filip1	ENSMUSG00000034898	-0.779523	0.000194996	0.0153633
Gatsl2	ENSMUSG00000015944	-0.698771	0.000197599	0.0153633
Col25a1	ENSMUSG00000058897	-0.646552	0.000195579	0.0153633
Asns	ENSMUSG00000029752	0.64464	0.000195631	0.0153633
Neurl3	ENSMUSG00000047180	0.717839	0.000194186	0.0153633
Jsrp1	ENSMUSG00000020216	-1.58899	0.000198572	0.0153877
Cand2	ENSMUSG00000030319	-0.947466	0.000200716	0.0154702
Ppm1g	ENSMUSG00000029147	0.435121	0.000200963	0.0154702
Gm25134	ENSMUSG00000064580	5.27525	0.000203372	0.0156042
Aco2	ENSMUSG00000022477	-0.440627	0.000206631	0.0157281
Gm13402	ENSMUSG00000086994	5.95443	0.00020861	0.0157981
Etfdh	ENSMUSG00000027809	-0.435585	0.000209923	0.0158461
Efhd1	ENSMUSG00000026255	-3.10066	0.000211321	0.0158491
Dnmt3l	ENSMUSG00000000730	5.65911	0.000210709	0.0158491
Myh8	ENSMUSG00000055775	-1.36873	0.000212583	0.0158697
4932443L11Rik	ENSMUSG00000086805	5.52969	0.000212957	0.0158697
Cmya5	ENSMUSG00000047419	-1.26205	0.000217133	0.0160781
Atp2a3	ENSMUSG00000020788	0.551303	0.000216502	0.0160781
Timp3	ENSMUSG00000020044	-0.460765	0.000219094	0.016172
Tmbim4	ENSMUSG00000020225	0.628875	0.000222651	0.0162801
Tas2r137	ENSMUSG00000052850	6.35453	0.000222543	0.0162801
Kif18b	ENSMUSG00000051378	0.832278	0.000229378	0.0167195
Gm9913	ENSMUSG00000053615	5.54901	0.000232589	0.0168483
Bnc2	ENSMUSG00000028487	-1.2399	0.000233313	0.0168484
B930036N10Rik	ENSMUSG00000091993	-6.39617	0.000235887	0.0169817
Mfap1b	ENSMUSG00000048222	1.24201	0.000237595	0.017052
Cacna1s	ENSMUSG00000026407	-1.36925	0.000242701	0.017365
Gm13988	ENSMUSG00000084372	3.18682	0.000244003	0.0174048
Gm1141	ENSMUSG00000073130	-6.01592	0.000244964	0.01742
Gm15939	ENSMUSG00000090087	-5.79528	0.000257707	0.0179461
Esrrg	ENSMUSG00000026610	-2.49061	0.000257747	0.0179461
Rpl3l	ENSMUSG00000002500	-1.56692	0.000255044	0.0179461
Meg3	ENSMUSG00000021268	-1.00535	0.00025436	0.0179461
Enc1	ENSMUSG00000041773	-0.675323	0.000257047	0.0179461
2610528J11Rik	ENSMUSG00000028536	3.67382	0.000254519	0.0179461
Mir1198	ENSMUSG00000080645	5.8137	0.000256125	0.0179461
Plaur	ENSMUSG00000046223	0.866787	0.000259035	0.0179821
Gm20519	ENSMUSG00000092261	-2.69149	0.000262521	0.0181163
Bhlhe40	ENSMUSG00000030103	-0.572279	0.000262382	0.0181163
Gm24411	ENSMUSG00000065362	-6.05735	0.000269408	0.018428
Map3k9	ENSMUSG00000042724	0.839828	0.000268981	0.018428
Itgb6	ENSMUSG00000026971	-2.25782	0.00027331	0.0186402
Atxn7l1	ENSMUSG00000020564	0.459488	0.000275994	0.0187684
Rcan2	ENSMUSG00000039601	-0.499923	0.000279704	0.0189654
Fyco1	ENSMUSG00000025241	-0.406959	0.000281533	0.0190341
Gm3307	ENSMUSG00000093751	5.11552	0.000287167	0.0193589
Cachd1	ENSMUSG00000028532	-0.646367	0.000297808	0.0200184
Habp2	ENSMUSG00000025075	-5.61352	0.000300933	0.0201703
F5	ENSMUSG00000026579	0.618497	0.000309914	0.0207127
Synpo2l	ENSMUSG00000039376	-1.67227	0.000312616	0.0207519
Rbm24	ENSMUSG00000038132	-1.21225	0.000313594	0.0207519
Sacs	ENSMUSG00000048279	-0.514053	0.000314949	0.0207519
Uqcrc1	ENSMUSG00000025651	-0.463132	0.000314418	0.0207519
Diras2	ENSMUSG00000047842	0.746371	0.00031271	0.0207519
Gm13096	ENSMUSG00000085724	5.92086	0.000316272	0.0207804
Sbk2	ENSMUSG00000030433	-2.7105	0.000320958	0.0209116
Acadl	ENSMUSG00000026003	-0.526977	0.000320301	0.0209116
Ndufv1	ENSMUSG00000037916	-0.540705	0.000323029	0.0209296
Mfn2	ENSMUSG00000029020	-0.512026	0.000322392	0.0209296
Tceal7	ENSMUSG00000079428	-3.56547	0.000329468	0.0211703
Trdn	ENSMUSG00000019787	-1.76305	0.000327708	0.0211703
Padi4	ENSMUSG00000025330	0.792184	0.000329218	0.0211703
Cpsf4l	ENSMUSG00000018727	-6.05096	0.000336433	0.0215205
Gm6685	ENSMUSG00000032889	-5.60315	0.000339235	0.0215205
Myh7	ENSMUSG00000053093	-2.47726	0.000337333	0.0215205
Mcm3	ENSMUSG00000041859	0.61832	0.000339531	0.0215205
2410016O06Rik	ENSMUSG00000046791	0.914389	0.000339472	0.0215205
Selp	ENSMUSG00000026580	0.775229	0.000342246	0.0216338
Wdr93	ENSMUSG00000039099	3.87954	0.000346017	0.0218131
Gm24837	ENSMUSG00000089308	5.05961	0.000350548	0.0219799
2210407C18Rik	ENSMUSG00000037145	6.3444	0.000350103	0.0219799
Clvs1	ENSMUSG00000041216	-5.53796	0.000355	0.0220826
Rragd	ENSMUSG00000028278	-0.987138	0.000355973	0.0220826
Map4	ENSMUSG00000032479	-0.422992	0.000355941	0.0220826
Suv39h2	ENSMUSG00000026646	1.39794	0.000354722	0.0220826
Ccng1	ENSMUSG00000020326	-0.51836	0.000357299	0.0221061
Ano5	ENSMUSG00000055489	-1.6064	0.00036361	0.0224371
Gm21975	ENSMUSG00000070354	0.634519	0.000365119	0.0224707
Gm13532	ENSMUSG00000081642	4.99656	0.00037039	0.0227351
Lrrc2	ENSMUSG00000032495	-1.79335	0.000373884	0.0227753
Macrod1	ENSMUSG00000036278	-1.10647	0.00037207	0.0227753
Sirpb1c	ENSMUSG00000074677	2.47272	0.000373974	0.0227753
Gm7855	ENSMUSG00000085226	-6.80758	0.00038504	0.0232429
Atp5c1	ENSMUSG00000025781	-0.454243	0.00038311	0.0232429
Inafm2	ENSMUSG00000074918	0.458257	0.000385752	0.0232429
L3mbtl2	ENSMUSG00000022394	0.566347	0.000386501	0.0232429
Tesc	ENSMUSG00000029359	1.439	0.000386634	0.0232429
Dok2	ENSMUSG00000022102	0.804208	0.000387969	0.0232632
Twf2	ENSMUSG00000023277	-0.553887	0.000398167	0.0237525
Gm16409	ENSMUSG00000075581	3.29724	0.000399893	0.0237947
Gm24009	ENSMUSG00000088359	5.86295	0.000405262	0.0240527
Mdh2	ENSMUSG00000019179	-0.384722	0.000407319	0.0241135
Dbp	ENSMUSG00000059824	-0.822458	0.000417306	0.0245392
Pak6	ENSMUSG00000074923	2.79585	0.000418718	0.0245392
Abca8a	ENSMUSG00000041828	-0.48843	0.000421324	0.02463
Zfp85os	ENSMUSG00000044081	2.86161	0.000432509	0.0250952
Abca8b	ENSMUSG00000020620	-0.958274	0.00043612	0.0252419
Fam149b	ENSMUSG00000039599	-0.495027	0.000439379	0.0253374
Rpl27-ps3	ENSMUSG00000073640	1.90718	0.000439942	0.0253374
Hist2h2aa2	ENSMUSG00000063954	6.29272	0.000443093	0.025456
Renbp	ENSMUSG00000031387	-0.81193	0.000444439	0.0254706
Gm23365	ENSMUSG00000092760	-6.13871	0.000446946	0.0255515
1110002E22Rik	ENSMUSG00000090066	-1.39505	0.000454869	0.0258776
Myog	ENSMUSG00000026459	-6.20277	0.00046269	0.0262585
Gm6877	ENSMUSG00000083557	-4.67288	0.000468465	0.026425
Neurl1a	ENSMUSG00000006435	-1.13006	0.000472268	0.026425
Lama2	ENSMUSG00000019899	-0.658652	0.000472421	0.026425
Nbeal2	ENSMUSG00000056724	0.463031	0.000469854	0.026425
Il12rb2	ENSMUSG00000018341	1.24539	0.000470986	0.026425
Gm5535	ENSMUSG00000074758	5.45256	0.000471645	0.026425
Oxct1	ENSMUSG00000022186	-0.470044	0.00047462	0.0264845
Thbs4	ENSMUSG00000021702	-1.22264	0.000482692	0.0266859
Dnah8	ENSMUSG00000033826	0.364001	0.000480798	0.0266859
Trpm2	ENSMUSG00000009292	0.577117	0.000482807	0.0266859
Lrrc32	ENSMUSG00000090958	0.613568	0.00047942	0.0266859
Klhl21	ENSMUSG00000073700	-0.732807	0.000493841	0.0272313
Klf12	ENSMUSG00000072294	-0.585805	0.000496006	0.0272862
Ighv7-1	ENSMUSG00000076665	4.77973	0.000497216	0.0272884
Dip2a	ENSMUSG00000020231	-0.545759	0.000499553	0.0273523
Plekhf2	ENSMUSG00000049969	0.535061	0.00050587	0.0276333
Hnrnpll	ENSMUSG00000024095	0.539536	0.000511742	0.0278887
Fitm2	ENSMUSG00000048486	-0.797411	0.000516623	0.0280891
Gskip	ENSMUSG00000044715	0.841854	0.000528291	0.0286567
Ly9	ENSMUSG00000004707	0.758965	0.000534685	0.0289363
Serinc2	ENSMUSG00000023232	-2.67914	0.000537489	0.0290206
Sass6	ENSMUSG00000027959	0.646519	0.000539545	0.0290644
Trak1	ENSMUSG00000032536	-0.420217	0.000541855	0.0291216
Mfsd7b	ENSMUSG00000066595	-0.570022	0.000547633	0.0292301
Gca	ENSMUSG00000026893	0.948687	0.000546713	0.0292301
Tmem132e	ENSMUSG00000020701	1.01251	0.000546775	0.0292301
Mmrn1	ENSMUSG00000054641	0.790112	0.000556357	0.0295604
Nutf2-ps1	ENSMUSG00000071497	5.51249	0.000556282	0.0295604
Myl1	ENSMUSG00000061816	-1.39351	0.000560246	0.0296994
2610028H24Rik	ENSMUSG00000009114	-6.52091	0.000564582	0.0298274
Hist1h2bq	ENSMUSG00000069307	5.42419	0.000566498	0.0298274
Spata22	ENSMUSG00000069825	-6.22944	0.00057391	0.0300235
Vmn1r4	ENSMUSG00000071893	-5.60967	0.000573744	0.0300235
Tead1	ENSMUSG00000055320	-0.573302	0.000574083	0.0300235
Gp1bb	ENSMUSG00000050761	0.738796	0.000576909	0.0301038
Fgd2	ENSMUSG00000024013	0.634275	0.000579044	0.0301478
Slc27a6	ENSMUSG00000024600	-3.83949	0.000596373	0.0309323
Pptc7	ENSMUSG00000038582	-0.573167	0.000596764	0.0309323
Prim2	ENSMUSG00000026134	0.737467	0.000603559	0.0312151
Il6	ENSMUSG00000025746	6.26498	0.00060502	0.0312214
Treml2	ENSMUSG00000071068	0.585301	0.000614523	0.0315721
Brinp1	ENSMUSG00000028351	-6.59767	0.000632096	0.0323325
Gm22965	ENSMUSG00000088583	6.23432	0.0006342	0.0323692
Gm2619	ENSMUSG00000091199	5.69213	0.000637557	0.0324695
Synpo	ENSMUSG00000043079	-0.440868	0.000643043	0.0326775
Dock8	ENSMUSG00000052085	0.421403	0.000646892	0.0327731
Lpcat3	ENSMUSG00000004270	0.525822	0.000647734	0.0327731
Nmrk2	ENSMUSG00000004939	-2.80087	0.000653429	0.0329897
Zmat4	ENSMUSG00000037492	-5.12639	0.000662836	0.0333923
Mir511	ENSMUSG00000077897	-6.16447	0.000671923	0.0337772
Rab33b	ENSMUSG00000027739	-0.569256	0.000675484	0.0338105
Exosc8	ENSMUSG00000027752	0.660842	0.000675151	0.0338105
Slc2a4	ENSMUSG00000018566	-0.750162	0.000686892	0.0342651
Cox4i2	ENSMUSG00000009876	1.26609	0.000688559	0.0342651
Lrrc63	ENSMUSG00000021997	5.77323	0.000688974	0.0342651
Mfap4	ENSMUSG00000042436	-2.42628	0.000694231	0.0344531
Dock3	ENSMUSG00000039716	2.06029	0.000695837	0.0344594
Rad18	ENSMUSG00000030254	0.449113	0.000704331	0.0347326
Ly75	ENSMUSG00000026980	0.672136	0.000703963	0.0347326
Jph2	ENSMUSG00000017817	-1.21585	0.000707359	0.0348083
Gm10131	ENSMUSG00000063412	5.15074	0.000713572	0.0350401
Gm15445	ENSMUSG00000085311	2.97544	0.000716462	0.0351081
Chac1	ENSMUSG00000027313	-1.52989	0.000719504	0.0351833
2310075C17Rik	ENSMUSG00000089718	-5.21354	0.000722356	0.0352489
Hist1h2bh	ENSMUSG00000064168	0.932788	0.000728525	0.0354757
Slc38a3	ENSMUSG00000010064	-2.16441	0.000731991	0.0355702
Gm2018	ENSMUSG00000085798	-6.72854	0.000736126	0.0356968
Trappc12	ENSMUSG00000020628	-0.458894	0.000740401	0.0358296
6330403K07Rik	ENSMUSG00000018451	-4.17871	0.00074374	0.0359166
Pou2f2	ENSMUSG00000008496	1.02632	0.000749509	0.0359346
Gm11948	ENSMUSG00000087055	3.61976	0.000749829	0.0359346
Cfap44	ENSMUSG00000071550	4.82576	0.00074715	0.0359346
Kcnmb1	ENSMUSG00000020155	5.91357	0.000750275	0.0359346
Htr1b	ENSMUSG00000049511	-5.12694	0.00075516	0.0360945
Nr1d2	ENSMUSG00000021775	-0.515368	0.0007598	0.036242
1700021F05Rik	ENSMUSG00000019797	-0.773001	0.00076398	0.036367
Ccl12	ENSMUSG00000035352	5.67414	0.000768647	0.0365146
Mmp24	ENSMUSG00000027612	-5.52125	0.000777761	0.0368725
Gm4956	ENSMUSG00000025936	5.22602	0.000780493	0.036927
Hmgb2	ENSMUSG00000054717	0.607206	0.000782985	0.0369699
Kat2a	ENSMUSG00000020918	0.540078	0.000788208	0.0370534
Rps15a-ps7	ENSMUSG00000081087	5.22025	0.00078952	0.0370534
Dlx1	ENSMUSG00000041911	6.04213	0.000789282	0.0370534
Sall1	ENSMUSG00000031665	-6.16769	0.000792778	0.0371316
Hk2	ENSMUSG00000000628	-0.59377	0.000795912	0.0372037
Gm22881	ENSMUSG00000088372	5.77368	0.000801095	0.0373711
Hhipl2	ENSMUSG00000053461	-5.01489	0.000803045	0.0373873
Vnn1	ENSMUSG00000037440	4.72615	0.000814851	0.0377111
Gfra3	ENSMUSG00000024366	5.50437	0.00081403	0.0377111
A530017D24Rik	ENSMUSG00000072847	0.676368	0.000817032	0.0377372
Igkc	ENSMUSG00000076609	0.926167	0.000821435	0.0377945
Trim12a	ENSMUSG00000066258	-1.49879	0.000827047	0.0379742
Dnaja4	ENSMUSG00000032285	-0.637847	0.000830656	0.0380642
Sema4a	ENSMUSG00000028064	0.631005	0.000832272	0.0380642
Suclg1	ENSMUSG00000052738	-0.512004	0.000838827	0.038067
1190002N15Rik	ENSMUSG00000045414	-0.434511	0.000836288	0.038067
Gm10080	ENSMUSG00000060467	4.68822	0.00083886	0.038067
Gm20406	ENSMUSG00000092418	-5.76795	0.000852996	0.0386333
Eno3	ENSMUSG00000060600	-1.23862	0.000857229	0.0386941
Tmem237	ENSMUSG00000038079	-1.01039	0.000859339	0.0386941
Crat	ENSMUSG00000026853	-0.396546	0.000860027	0.0386941
Gm25520	ENSMUSG00000089014	5.25869	0.000860975	0.0386941
Bdh2	ENSMUSG00000028167	-4.22397	0.000866799	0.0388809
Tnnt3	ENSMUSG00000061723	-1.48643	0.000873592	0.0391104
9130019O22Rik	ENSMUSG00000030823	1.06147	0.000884296	0.0395138
Ipcef1	ENSMUSG00000064065	0.727801	0.00088965	0.0396266
Tmem150b	ENSMUSG00000046456	1.07326	0.000890218	0.0396266
Pygm	ENSMUSG00000032648	-1.19811	0.000901468	0.0400509
Mchr1	ENSMUSG00000050164	-5.97402	0.000904308	0.0401007
Gm11960	ENSMUSG00000081974	-4.90822	0.000906883	0.0401386
Iqgap2	ENSMUSG00000021676	0.482989	0.00091346	0.0403531
Fndc1	ENSMUSG00000071984	-0.843253	0.000926923	0.0408224
Prkar2b	ENSMUSG00000002997	0.588663	0.000927583	0.0408224
Cdkl1	ENSMUSG00000020990	1.05642	0.000935199	0.04108
F3	ENSMUSG00000028128	-1.30924	0.000940148	0.0411998
Ttc38	ENSMUSG00000035944	-0.896451	0.000958626	0.0417943
2010107G23Rik	ENSMUSG00000020083	-6.27142	0.00096118	0.0418275
Asb11	ENSMUSG00000031382	-2.01687	0.000963415	0.0418466
Yipf7	ENSMUSG00000029158	-2.21925	0.00097604	0.0423162
Gm5160	ENSMUSG00000055795	4.15526	0.000978417	0.0423406
Rpl36-ps3	ENSMUSG00000066629	-4.4847	0.000982172	0.0424244
Cd300c	ENSMUSG00000058728	4.65349	0.00098678	0.0425446
Slamf1	ENSMUSG00000015316	0.841338	0.000991391	0.0426646
Gm10123	ENSMUSG00000062933	3.36359	0.000999025	0.0429139
Fam166b	ENSMUSG00000042788	-5.28663	0.00100658	0.0431592
Gm12906	ENSMUSG00000084874	2.58068	0.00100956	0.0432072
Samd14	ENSMUSG00000047181	0.406552	0.00101372	0.043247
Gm17511	ENSMUSG00000090460	5.36147	0.0010142	0.043247
Gm2810	ENSMUSG00000082938	1.82847	0.00102735	0.0437279
Slc39a6	ENSMUSG00000024270	-0.502548	0.00103429	0.0438192
Gm15911	ENSMUSG00000086506	5.74803	0.00103413	0.0438192
Tram1l1	ENSMUSG00000044528	6.04439	0.00103513	0.0438192
Nnt	ENSMUSG00000025453	-0.44952	0.00105062	0.0442343
Gm10356	ENSMUSG00000072387	4.10176	0.00104743	0.0442343
Apol11a	ENSMUSG00000091650	-3.55393	0.00107001	0.0448886
Pfkfb1	ENSMUSG00000025271	-0.924621	0.00106847	0.0448886
Ppbp	ENSMUSG00000029372	0.775245	0.0010739	0.044954
Gucy2e	ENSMUSG00000020890	6.36796	0.00107543	0.044954
Gm14935	ENSMUSG00000081182	5.21569	0.00108028	0.0450761
Igkv8-30	ENSMUSG00000076577	3.55382	0.00109504	0.0455289
Fam229a	ENSMUSG00000078554	6.30936	0.00109363	0.0455289
Tead4	ENSMUSG00000030353	-1.21916	0.00110915	0.0460337
Arhgap30	ENSMUSG00000048865	0.521614	0.00111911	0.0462716
Zfp599	ENSMUSG00000062794	1.18815	0.00113405	0.0465869
Gm17193	ENSMUSG00000079645	1.74207	0.00113446	0.0465869
Snora33	ENSMUSG00000070063	2.55954	0.00113324	0.0465869
Gm11722	ENSMUSG00000086442	-4.65376	0.00116176	0.047127
Tigd4	ENSMUSG00000047819	-1.51151	0.00115676	0.047127
Ecm2	ENSMUSG00000043631	-0.647671	0.00116009	0.047127
Srrm4	ENSMUSG00000063919	5.74946	0.0011588	0.047127
Arhgap8	ENSMUSG00000078954	5.97068	0.00115612	0.047127
Nfe2l3	ENSMUSG00000029832	6.76733	0.00115245	0.047127
Gm4473	ENSMUSG00000086522	5.79474	0.00116887	0.0473332
Mybl2	ENSMUSG00000017861	0.496585	0.00117651	0.0475599
Kcnd3	ENSMUSG00000040896	-5.25095	0.00118096	0.0475789
Gm15567	ENSMUSG00000084974	-4.94889	0.00118106	0.0475789
Ampd1	ENSMUSG00000070385	-1.7944	0.00118394	0.0476128
Gm10705	ENSMUSG00000074506	-3.9527	0.00119953	0.0481567
Gm11865	ENSMUSG00000083725	-4.08555	0.00120346	0.0482314
Capn3	ENSMUSG00000079110	-1.28629	0.00120937	0.048358
Gm16120	ENSMUSG00000087248	4.91166	0.00121076	0.048358
Gm11999	ENSMUSG00000085652	4.79956	0.00121906	0.048606
Ndufb9	ENSMUSG00000022354	-0.482816	0.00122463	0.0487337
Txnip	ENSMUSG00000038393	-0.433504	0.00122644	0.0487337
Trim30d	ENSMUSG00000057596	-3.2622	0.00123027	0.0488028
Sv2c	ENSMUSG00000051111	-4.84463	0.0012403	0.0489511
Nkx6-1	ENSMUSG00000035187	-4.70743	0.00123887	0.0489511
Agbl1	ENSMUSG00000025754	-1.89006	0.00123874	0.0489511
Gm45351	ENSMUSG00000092178	-3.18219	0.00124694	0.0491297
Tppp3	ENSMUSG00000014846	-1.57076	0.00125445	0.0492593
Tnni2	ENSMUSG00000031097	-1.44441	0.00125271	0.0492593
Kcnip4	ENSMUSG00000029088	5.73257	0.00126463	0.0495756
Rps26	ENSMUSG00000025362	0.508099	0.00127735	0.0499904
Gm25259	ENSMUSG00000064982	-6.791	0.00128012	0.0500027
Snord91a	ENSMUSG00000077493	-4.51735	0.00128584	0.0500027
Tmc6	ENSMUSG00000025572	0.474665	0.00128624	0.0500027
Gm7367	ENSMUSG00000047370	5.55855	0.00128601	0.0500027
Dnajc9	ENSMUSG00000021811	0.548785	0.00129401	0.0502208
Lrrn1	ENSMUSG00000034648	-1.2943	0.00130351	0.0504381
Megf10	ENSMUSG00000024593	-0.530282	0.00131058	0.0506116
Gm9968	ENSMUSG00000055370	5.15604	0.0013163	0.0507482
Gm15988	ENSMUSG00000083771	-7.27134	0.00132459	0.0509835
Rad54b	ENSMUSG00000078773	0.842597	0.00133251	0.0512038
Scarna13	ENSMUSG00000088789	1.28514	0.00134789	0.0517096
Mir339	ENSMUSG00000065593	-5.53071	0.00135082	0.0517372
Asb14	ENSMUSG00000021898	-2.31083	0.00136088	0.0520369
Parvb	ENSMUSG00000022438	0.494597	0.00136329	0.0520437
Mir3473c	ENSMUSG00000093003	-6.3168	0.00136844	0.0521549
Zfp202	ENSMUSG00000025602	1.02174	0.00137401	0.0522529
Gpr82	ENSMUSG00000047678	5.84382	0.00137549	0.0522529
Myl6b	ENSMUSG00000039824	-1.40626	0.00138358	0.0524748
Cav1	ENSMUSG00000007655	-0.628261	0.00138956	0.0525306
Crym	ENSMUSG00000030905	5.38476	0.00138924	0.0525306
Atp2a1	ENSMUSG00000030730	-1.42587	0.00139674	0.0526314
Prmt8	ENSMUSG00000030350	5.95824	0.00139638	0.0526314
Lrig1	ENSMUSG00000030029	-0.921787	0.001399	0.0526318
Vav1	ENSMUSG00000034116	0.530622	0.0014017	0.0526484
Atp1b1	ENSMUSG00000026576	-0.677328	0.00140838	0.0528144
Mmp13	ENSMUSG00000050578	-0.809632	0.00141788	0.0530852
Btk	ENSMUSG00000031264	0.508073	0.00142522	0.0532745
Trpv1	ENSMUSG00000005952	6.88631	0.00142866	0.0533177
Zbtb44	ENSMUSG00000047412	-0.348355	0.00143268	0.0533824
Sell	ENSMUSG00000026581	0.654646	0.001443	0.0536811
Adamts13	ENSMUSG00000014852	-5.46232	0.00145235	0.0538571
Galnt9	ENSMUSG00000033316	2.90782	0.00145205	0.0538571
Gm13331	ENSMUSG00000081519	4.72065	0.00145778	0.0539726
Gm11702	ENSMUSG00000084277	-5.4929	0.00146811	0.0541831
Il18rap	ENSMUSG00000026068	0.746614	0.00146656	0.0541831
Mctp1	ENSMUSG00000021596	0.57081	0.00147109	0.054207
Reep2	ENSMUSG00000038555	1.04212	0.00147919	0.0544198
Gm23751	ENSMUSG00000088208	-2.44742	0.00149186	0.0544564
Atp5a1	ENSMUSG00000025428	-0.294889	0.00148699	0.0544564
Gas5	ENSMUSG00000053332	0.534602	0.00149165	0.0544564
Npas2	ENSMUSG00000026077	1.11188	0.00148818	0.0544564
Rab25	ENSMUSG00000008601	5.12967	0.00148794	0.0544564
Mir151	ENSMUSG00000065612	6.5045	0.00149652	0.0545412
Gm22576	ENSMUSG00000065667	-5.94365	0.00150086	0.054614
Fam110b	ENSMUSG00000049119	-0.789396	0.00150457	0.0546637
Sim1	ENSMUSG00000019913	-1.84404	0.00152772	0.0554185
B3gnt5	ENSMUSG00000022686	0.839252	0.0015339	0.0555561
AW551984	ENSMUSG00000038112	-5.60483	0.0015489	0.055884
Ptdss2	ENSMUSG00000025495	0.55567	0.00155253	0.055884
Rpl30	ENSMUSG00000058600	0.577527	0.00154813	0.055884
Mirlet7a-1	ENSMUSG00000065421	-3.80325	0.0015578	0.0559009
Atcayos	ENSMUSG00000085779	-1.2749	0.00155697	0.0559009
Col9a3	ENSMUSG00000027570	-3.26925	0.00156437	0.0560506
Nap1l1	ENSMUSG00000058799	0.350003	0.00156833	0.0561063
Rpa2	ENSMUSG00000028884	0.51702	0.0015795	0.0564195
Gm17111	ENSMUSG00000090327	-4.61464	0.00159771	0.0569824
Gm7984	ENSMUSG00000049891	5.73385	0.00160908	0.0573004
Mir133a-2	ENSMUSG00000065460	-6.08549	0.00161307	0.0573551
Prss12	ENSMUSG00000027978	-2.2931	0.00161744	0.0574227
Smtnl2	ENSMUSG00000045667	-1.22717	0.00162729	0.0575066
Rexo2	ENSMUSG00000032026	0.37041	0.00162291	0.0575066
Mlst8	ENSMUSG00000024142	0.648394	0.00162901	0.0575066
Fpgs	ENSMUSG00000009566	0.717562	0.00163213	0.0575066
Hcn1	ENSMUSG00000021730	5.81133	0.00162988	0.0575066
Trim2	ENSMUSG00000027993	-0.383191	0.00163583	0.0575464
Tgfb1	ENSMUSG00000002603	0.307788	0.00163819	0.0575464
Abcc2	ENSMUSG00000025194	-3.498	0.00166371	0.0582674
Als2	ENSMUSG00000026024	-0.473742	0.00167141	0.0583783
Gm25108	ENSMUSG00000084422	5.29031	0.00167188	0.0583783
Cdkn1c	ENSMUSG00000037664	-0.733675	0.00168506	0.0587504
Kmo	ENSMUSG00000039783	0.98592	0.00169158	0.0588896
Gm22355	ENSMUSG00000093476	4.68757	0.00169498	0.0589202
Gabra4	ENSMUSG00000029211	-4.43664	0.0016983	0.0589477
Plppr3	ENSMUSG00000035835	0.696834	0.00170325	0.0590318
Ccdc180	ENSMUSG00000035539	4.37235	0.00171591	0.0593823
Sh3bgr	ENSMUSG00000040666	-1.00692	0.00171956	0.0594204
Ehbp1	ENSMUSG00000042302	-0.480843	0.00172986	0.059688
Mybph	ENSMUSG00000042451	-2.91747	0.0017334	0.0597026
Mrvi1	ENSMUSG00000005611	0.576728	0.00173797	0.0597026
Cd200r3	ENSMUSG00000036172	1.4492	0.00173719	0.0597026
Gm17229	ENSMUSG00000092051	-0.667179	0.00174782	0.0599529
R3hdm4	ENSMUSG00000035781	0.375891	0.00175508	0.0601136
Rps6ka2	ENSMUSG00000023809	-0.429085	0.00176477	0.0603568
Tonsl	ENSMUSG00000059323	0.788303	0.00177245	0.0605306
Pls1	ENSMUSG00000049493	0.952563	0.00178872	0.0609969
F10	ENSMUSG00000031444	0.733072	0.00179645	0.0611604
Lat	ENSMUSG00000030742	0.663826	0.00181363	0.0614345
P2rx1	ENSMUSG00000020787	0.715282	0.00181472	0.0614345
Ccr6	ENSMUSG00000040899	2.5245	0.00181422	0.0614345
Gm24045	ENSMUSG00000065047	-5.68025	0.00183731	0.0619297
Tmem125	ENSMUSG00000050854	-4.96619	0.00183672	0.0619297
Ttll2	ENSMUSG00000079722	6.20846	0.00183377	0.0619297
Tsen34	ENSMUSG00000035585	-0.667431	0.00184519	0.0621054
Pirb	ENSMUSG00000058818	0.598395	0.00185669	0.0624023
Pgam2	ENSMUSG00000020475	-1.59723	0.00186964	0.0624264
Gm20631	ENSMUSG00000093650	-1.24736	0.00186921	0.0624264
mt-Co3	ENSMUSG00000064358	-0.383431	0.00186061	0.0624264
Rbx1	ENSMUSG00000022400	0.592528	0.00186564	0.0624264
Slc30a10	ENSMUSG00000026614	1.16307	0.00187079	0.0624264
Gm5510	ENSMUSG00000083458	-4.94282	0.00188002	0.0626449
Gm28042	ENSMUSG00000033852	-0.90483	0.00188299	0.0626544
Pon1	ENSMUSG00000002588	6.0958	0.00188728	0.0627078
Dnm2	ENSMUSG00000033335	0.326936	0.00189889	0.0629142
Phkg2	ENSMUSG00000030815	0.58251	0.00190433	0.0630051
Topbp1	ENSMUSG00000032555	0.419029	0.00191202	0.0631697
Sec31b	ENSMUSG00000051984	-0.877852	0.00192686	0.0634931
Gm12940	ENSMUSG00000085334	0.685969	0.00192993	0.0634931
Gm16425	ENSMUSG00000083218	4.76186	0.00192997	0.0634931
Afap1l1	ENSMUSG00000033032	-0.514845	0.00194239	0.0638117
Kif1b	ENSMUSG00000063077	-0.346685	0.00196436	0.0643522
Tex29	ENSMUSG00000031512	5.80562	0.00196819	0.0643872
Gm9719	ENSMUSG00000090001	4.53968	0.0020191	0.0657758
Ankmy1	ENSMUSG00000034212	5.42609	0.00202484	0.065779
Egln3	ENSMUSG00000035105	-1.40177	0.00204371	0.0661123
Bhlhe41	ENSMUSG00000030256	-0.876001	0.00204601	0.0661123
Egfr	ENSMUSG00000020122	-0.515549	0.00204322	0.0661123
Gm15774	ENSMUSG00000085118	1.60864	0.00204643	0.0661123
Mir133a-1	ENSMUSG00000065399	-6.50376	0.0020596	0.0664455
Adamtsl3	ENSMUSG00000070469	-0.768236	0.00206386	0.0664911
Gm12857	ENSMUSG00000081233	5.50031	0.00206881	0.0665587
Gm22543	ENSMUSG00000077535	6.11117	0.00207866	0.0667835
Ric8b	ENSMUSG00000035620	-0.416216	0.00208211	0.0668023
Arf4os	ENSMUSG00000090861	5.59733	0.00209201	0.0670276
Jakmip1	ENSMUSG00000063646	1.04677	0.00209538	0.0670434
Trat1	ENSMUSG00000030775	-4.47451	0.00213592	0.0678751
Nron	ENSMUSG00000086484	-4.28837	0.00213446	0.0678751
Dhdds	ENSMUSG00000012117	0.447542	0.00213539	0.0678751
E330020D12Rik	ENSMUSG00000073538	1.46468	0.00212985	0.0678751
Gpr22	ENSMUSG00000044067	6.31252	0.00214746	0.0681488
Pdzk1ip1	ENSMUSG00000028716	0.893873	0.00215266	0.0682211
Vars	ENSMUSG00000007029	0.390532	0.00217556	0.0687599
Cd209f	ENSMUSG00000051906	2.24131	0.00217481	0.0687599
Nxnl2	ENSMUSG00000021396	-3.59927	0.00219149	0.0688902
Rbm20	ENSMUSG00000043639	-1.41923	0.00218715	0.0688902
Igfbp6	ENSMUSG00000023046	-1.41319	0.00219125	0.0688902
Gm5860	ENSMUSG00000085022	2.09314	0.00218393	0.0688902
Prkaa2	ENSMUSG00000028518	-0.944539	0.00220147	0.0689253
Spn	ENSMUSG00000051457	0.500036	0.00219978	0.0689253
Mir1927	ENSMUSG00000089204	5.58221	0.00219614	0.0689253
Edil3	ENSMUSG00000034488	-0.545894	0.00222727	0.069268
Itga5	ENSMUSG00000000555	-0.346526	0.00221836	0.069268
Cd55	ENSMUSG00000026399	0.531186	0.00222658	0.069268
Nlrp6	ENSMUSG00000038745	2.08313	0.00221545	0.069268
1700060J05Rik	ENSMUSG00000084970	5.21529	0.00222322	0.069268
Ndufs4	ENSMUSG00000021764	-0.41063	0.00225334	0.0699855
Ppp1r3a	ENSMUSG00000042717	-1.38887	0.00225841	0.0700497
Lsmem1	ENSMUSG00000071342	-2.42672	0.00228544	0.0707001
Gm13534	ENSMUSG00000053472	5.03746	0.00228505	0.0707001
Gm23419	ENSMUSG00000093264	-6.30743	0.00229827	0.0708152
Gldn	ENSMUSG00000046167	-5.10791	0.00229418	0.0708152
Lgals8	ENSMUSG00000057554	-0.330631	0.00229753	0.0708152
Gm22303	ENSMUSG00000064620	-5.10033	0.00230543	0.0709421
Nlrp2	ENSMUSG00000035177	-5.98736	0.00231843	0.0711083
Kif18a	ENSMUSG00000027115	0.675398	0.00231608	0.0711083
Gm15477	ENSMUSG00000087261	4.59538	0.00231998	0.0711083
Psmd8	ENSMUSG00000030591	0.447984	0.00233299	0.0713199
AA386476	ENSMUSG00000074357	1.64245	0.00234792	0.0716497
Gm12805	ENSMUSG00000083904	-4.90367	0.00237928	0.0719682
Vcl	ENSMUSG00000021823	0.355388	0.00237351	0.0719682
Gimap1os	ENSMUSG00000044867	4.27349	0.00238197	0.0719682
Gm7541	ENSMUSG00000083505	4.59441	0.0023765	0.0719682
Tmem235	ENSMUSG00000070330	5.78023	0.00237129	0.0719682
Lrrc14b	ENSMUSG00000021579	-1.22752	0.00239163	0.0720167
Extl1	ENSMUSG00000028838	-1.10592	0.00239284	0.0720167
Dhrs3	ENSMUSG00000066026	0.419147	0.00238947	0.0720167
Omg	ENSMUSG00000049612	-5.7534	0.00241136	0.0724084
Fam198b	ENSMUSG00000027955	-0.518544	0.00241827	0.0724084
Gm12596	ENSMUSG00000086952	4.58428	0.00241794	0.0724084
Baalc	ENSMUSG00000022296	-1.68239	0.00242769	0.0725973
Hn1	ENSMUSG00000020737	0.398862	0.00245158	0.0730989
Treml1	ENSMUSG00000023993	0.951338	0.00245182	0.0730989
Cbx3-ps6	ENSMUSG00000057886	3.38657	0.00245588	0.0730989
Serpina3i	ENSMUSG00000079014	3.62759	0.002457	0.0730989
Synm	ENSMUSG00000030554	-0.591818	0.00246422	0.0732202
Gm27626	ENSMUSG00000092762	-6.14516	0.00246992	0.0732963
Gm22676	ENSMUSG00000080622	-5.81953	0.00248056	0.0734253
Sftpb	ENSMUSG00000056370	5.34502	0.00247852	0.0734253
Gm11451	ENSMUSG00000083567	5.04047	0.00248382	0.0734285
Gm11424	ENSMUSG00000082726	-6.1266	0.00249862	0.0737726
Gm4070	ENSMUSG00000078606	-1.43977	0.00251055	0.0740311
Gm24299	ENSMUSG00000088929	-5.25533	0.00251421	0.0740455
Ppp1r1a	ENSMUSG00000022490	-1.79165	0.00252301	0.0741816
Rplp1	ENSMUSG00000007892	0.31618	0.0025252	0.0741816
Gm17021	ENSMUSG00000091661	-5.39531	0.00254159	0.0745694
Etl4	ENSMUSG00000036617	-0.49184	0.00255337	0.0748208
Awat2	ENSMUSG00000031220	3.77185	0.00256243	0.0749921
Pitpnm2os2	ENSMUSG00000089842	-3.9312	0.00256936	0.0751007
Tdgf1-ps2	ENSMUSG00000063911	-3.88789	0.00258487	0.0753651
Hyal3	ENSMUSG00000036091	1.902	0.00258411	0.0753651
Gm2531	ENSMUSG00000058567	4.7025	0.00259144	0.0754624
Fitm1	ENSMUSG00000022215	-2.16947	0.00260672	0.0756241
Alox12	ENSMUSG00000000320	0.764157	0.00260443	0.0756241
Ropn1l	ENSMUSG00000022236	5.08378	0.00260312	0.0756241
Sart3	ENSMUSG00000018974	0.384219	0.00261517	0.075692
Hist1h2bf	ENSMUSG00000069268	0.601084	0.0026188	0.075692
Gm16540	ENSMUSG00000090005	4.73166	0.00261694	0.075692
Pcif1	ENSMUSG00000039849	0.313203	0.00262326	0.0757272
Arrb2	ENSMUSG00000060216	0.519075	0.00263087	0.0758529
Myh1	ENSMUSG00000056328	-1.62905	0.00264665	0.0761199
Lrtm2	ENSMUSG00000055003	-5.78255	0.00266295	0.0764943
Gm15201	ENSMUSG00000086034	5.15353	0.00267246	0.076673
4930439A04Rik	ENSMUSG00000086064	5.86998	0.00267708	0.0767112
Gm15929	ENSMUSG00000086032	-4.68975	0.00268279	0.0767805
Cys1	ENSMUSG00000062563	-1.55639	0.00269204	0.0769508
Mylpf	ENSMUSG00000030672	-1.28806	0.00273754	0.078053
Rap2a	ENSMUSG00000051615	0.590799	0.00273619	0.078053
Gm17167	ENSMUSG00000091542	1.22841	0.00274064	0.078053
Reps2	ENSMUSG00000040855	-0.489889	0.00275691	0.0784205
Gm23044	ENSMUSG00000088516	5.10141	0.00277716	0.0789005
Fxn	ENSMUSG00000059363	0.828557	0.00280233	0.0794224
Sulf1	ENSMUSG00000016918	-0.484014	0.00280699	0.0794576
Stxbp2	ENSMUSG00000004626	0.538848	0.00281373	0.0795519
Mob3a	ENSMUSG00000003348	0.527426	0.00282318	0.079626
Svip	ENSMUSG00000074093	0.56351	0.00282145	0.079626
Aspn	ENSMUSG00000021388	-0.568715	0.0028349	0.079689
Trappc10	ENSMUSG00000000374	0.32763	0.00283645	0.079689
Rasgrp2	ENSMUSG00000032946	0.435164	0.00283043	0.079689
Gm13373	ENSMUSG00000087196	4.78875	0.00283908	0.079689
1110032F04Rik	ENSMUSG00000046999	5.08154	0.00284749	0.0798289
9930104L06Rik	ENSMUSG00000044730	-0.650248	0.00286302	0.0801679
Gm12042	ENSMUSG00000084048	4.92664	0.00286905	0.0802404
Capn11	ENSMUSG00000058626	-4.24551	0.00287518	0.0803157
2210406O10Rik	ENSMUSG00000039563	-5.31736	0.00288659	0.0805379
C77080	ENSMUSG00000050390	-0.672729	0.00291367	0.0811965
Gm20528	ENSMUSG00000092220	-5.45382	0.00292799	0.0814143
Rusc1	ENSMUSG00000041263	0.636951	0.00292847	0.0814143
0610040B10Rik	ENSMUSG00000089889	-4.2033	0.00295167	0.0815107
Col9a1	ENSMUSG00000026147	-2.8632	0.00294928	0.0815107
Ckm	ENSMUSG00000030399	-1.43285	0.00294493	0.0815107
Ppil4	ENSMUSG00000015757	0.35722	0.00295007	0.0815107
Sae1	ENSMUSG00000052833	0.410789	0.00295258	0.0815107
Fam111a	ENSMUSG00000024691	0.481664	0.00295291	0.0815107
Mctp2	ENSMUSG00000032776	0.660589	0.00295863	0.0815723
Tpi1	ENSMUSG00000023456	-0.424254	0.0029711	0.0818193
Col8a2	ENSMUSG00000056174	-0.917853	0.00297571	0.0818496
Hnrnpf	ENSMUSG00000042079	0.368866	0.00299399	0.0819225
Slbp	ENSMUSG00000004642	0.466392	0.0029908	0.0819225
Btnl5-ps	ENSMUSG00000073420	4.01576	0.00299592	0.0819225
4930429F24Rik	ENSMUSG00000086918	5.08011	0.00299199	0.0819225
Gm13184	ENSMUSG00000085043	-5.52867	0.00300665	0.0821195
Vdac1	ENSMUSG00000020402	-0.389931	0.00301369	0.0822157
Agl	ENSMUSG00000033400	-0.570774	0.00302341	0.0823845
Clec4e	ENSMUSG00000030142	1.09015	0.00302751	0.0823998
Zfp235	ENSMUSG00000047603	-0.881339	0.00303452	0.0824829
Mgp	ENSMUSG00000030218	-0.636825	0.00303763	0.0824829
Gm14444	ENSMUSG00000078906	4.74074	0.00304881	0.0826901
Acad12	ENSMUSG00000042647	-1.13902	0.0030584	0.0828538
Lamp5	ENSMUSG00000027270	4.41834	0.00306758	0.0830062
Pacsin3	ENSMUSG00000027257	-1.0443	0.00308404	0.0831621
Gm16323	ENSMUSG00000087435	4.6546	0.00307861	0.0831621
Nfatc2	ENSMUSG00000027544	-0.643919	0.00310633	0.0836288
Birc5	ENSMUSG00000017716	0.579531	0.0031121	0.0836288
Gm11502	ENSMUSG00000082453	6.27391	0.00311051	0.0836288
4930558J22Rik	ENSMUSG00000075029	-5.17571	0.00312623	0.0838884
Wfikkn2	ENSMUSG00000044177	-2.13298	0.00312896	0.0838884
Gm22518	ENSMUSG00000088892	5.52858	0.00313312	0.0839036
BC021767	ENSMUSG00000085006	4.19431	0.00314205	0.0840463
Myl2	ENSMUSG00000013936	-2.16121	0.003166	0.0844234
Zfp661	ENSMUSG00000034800	-1.14336	0.00316886	0.0844234
Lyrm2	ENSMUSG00000045854	-0.962771	0.00318148	0.0844234
Rhoq	ENSMUSG00000024143	-0.370123	0.00316475	0.0844234
Gm12066	ENSMUSG00000085579	5.99881	0.00318023	0.0844234
Gm6851	ENSMUSG00000056836	6.23001	0.00317579	0.0844234
Actc1	ENSMUSG00000068614	-2.94724	0.00319229	0.0846137
Gm16052	ENSMUSG00000086292	-5.58897	0.00321229	0.0848591
Gm12484	ENSMUSG00000086987	1.9672	0.00321246	0.0848591
Gm25777	ENSMUSG00000080364	5.67558	0.00320585	0.0848591
Gm22768	ENSMUSG00000088991	-6.37914	0.0032357	0.0853391
Gm15892	ENSMUSG00000087373	2.32757	0.00324161	0.0853391
Gzmb	ENSMUSG00000015437	3.66823	0.00324077	0.0853391
Gm24596	ENSMUSG00000084453	-4.6046	0.00324593	0.0853567
Gm12785	ENSMUSG00000082928	-4.81962	0.00326793	0.0856453
Slc47a2	ENSMUSG00000069855	5.49559	0.00326559	0.0856453
Alox5ap	ENSMUSG00000060063	0.59415	0.00328055	0.0857835
Tbc1d22bos	ENSMUSG00000089900	5.49562	0.0032781	0.0857835
Cacnb1	ENSMUSG00000020882	-0.653301	0.00328523	0.0857916
Fam89b	ENSMUSG00000024939	2.58719	0.00328822	0.0857916
Cacna1e	ENSMUSG00000004110	0.632895	0.00330125	0.08594
Cd36	ENSMUSG00000002944	-0.592933	0.00330835	0.0860281
6330409D20Rik	ENSMUSG00000009551	-4.7042	0.00331441	0.0860897
Klf9	ENSMUSG00000033863	-0.4093	0.00332735	0.0863298
Cpne2	ENSMUSG00000034361	0.573384	0.00334966	0.086812
Cpeb1	ENSMUSG00000025586	-0.933362	0.00336117	0.0870135
Pigc	ENSMUSG00000026698	-0.447575	0.00337227	0.0871157
Igf2r	ENSMUSG00000023830	-0.32674	0.00337305	0.0871157
Dach1	ENSMUSG00000055639	0.587972	0.00338246	0.0871157
Gm13427	ENSMUSG00000087549	3.01409	0.00337774	0.0871157
Tmem130	ENSMUSG00000043388	3.37068	0.00338401	0.0871157
Gm11245	ENSMUSG00000084090	5.08794	0.00338752	0.0871157
Gm14057	ENSMUSG00000089662	2.14254	0.00339542	0.0872225
Smpx	ENSMUSG00000041476	-1.84626	0.00340811	0.0874522
Gm14251	ENSMUSG00000081751	4.1091	0.00342136	0.087696
Itih5	ENSMUSG00000025780	-0.451938	0.00342909	0.0877976
Klhl34	ENSMUSG00000047485	-1.88389	0.00344797	0.0879911
Bex3	ENSMUSG00000046432	0.65657	0.00344794	0.0879911
Gm12402	ENSMUSG00000081437	6.03299	0.00344644	0.0879911
Gm24775	ENSMUSG00000088002	-6.07107	0.00345389	0.0880458
Gpr12	ENSMUSG00000041468	-4.85487	0.00348504	0.0880948
Pank1	ENSMUSG00000033610	-0.837162	0.00346978	0.0880948
Sdhb	ENSMUSG00000009863	-0.440388	0.00347961	0.0880948
Pdha1	ENSMUSG00000031299	-0.361157	0.00348602	0.0880948
Gm4204	ENSMUSG00000079139	0.70334	0.00348351	0.0880948
Rybp-ps	ENSMUSG00000055763	4.78786	0.00346952	0.0880948
Sucla2	ENSMUSG00000022110	-0.439707	0.00349481	0.0882213
Gm22061	ENSMUSG00000064491	-5.18864	0.00351313	0.0883056
Ccdc151	ENSMUSG00000039632	-3.66211	0.00351243	0.0883056
E2f4	ENSMUSG00000014859	0.391706	0.00350536	0.0883056
Gm9991	ENSMUSG00000056128	6.73282	0.0035133	0.0883056
Arap1	ENSMUSG00000032812	0.334347	0.00353313	0.0887086
Gm25500	ENSMUSG00000077614	3.77493	0.00353837	0.0887445
Gm15280	ENSMUSG00000086580	3.75435	0.00354742	0.0887808
Gm11258	ENSMUSG00000083659	5.85156	0.00355538	0.0888846
Pstk	ENSMUSG00000063179	-0.927157	0.00356714	0.0890829
Klhl38	ENSMUSG00000022357	-1.47937	0.0035807	0.0893261
Gm13182	ENSMUSG00000082580	-6.03998	0.00359577	0.0895841
Rspo4	ENSMUSG00000032852	-5.42644	0.00361025	0.0895841
Sync	ENSMUSG00000001333	-1.45383	0.00360927	0.0895841
Gm6645	ENSMUSG00000083554	5.28855	0.0036037	0.0895841
Fhad1	ENSMUSG00000051435	5.32002	0.00360944	0.0895841
Chgb	ENSMUSG00000027350	-5.11107	0.00361905	0.0895986
Tec	ENSMUSG00000029217	0.438743	0.00363772	0.0895986
Card19	ENSMUSG00000037960	0.612403	0.00363488	0.0895986
Siglech	ENSMUSG00000051504	0.650506	0.00363263	0.0895986
Tbx21	ENSMUSG00000001444	2.40553	0.00363433	0.0895986
Gm12305	ENSMUSG00000084993	3.70281	0.00362557	0.0895986
Gm14022	ENSMUSG00000087151	5.93621	0.00363197	0.0895986
Tmsb15l	ENSMUSG00000072955	-5.39528	0.0036501	0.0897005
Tpm1	ENSMUSG00000032366	-0.428041	0.00365665	0.0897005
Lmnb1	ENSMUSG00000024590	0.464095	0.00365342	0.0897005
Gm24081	ENSMUSG00000092918	4.70943	0.00365724	0.0897005
Nek1	ENSMUSG00000031644	-0.367436	0.00367456	0.0898227
Naip2	ENSMUSG00000078945	0.581792	0.00368748	0.0898227
Cass4	ENSMUSG00000074570	0.868171	0.00367578	0.0898227
Cdh1	ENSMUSG00000000303	1.60508	0.00368118	0.0898227
Gm7535	ENSMUSG00000090957	4.29332	0.0036756	0.0898227
Igkv4-57	ENSMUSG00000076556	4.98916	0.00368918	0.0898227
Gm11462	ENSMUSG00000082924	5.50151	0.00368433	0.0898227
Necab1	ENSMUSG00000040536	-4.34139	0.00369308	0.0898238
Ppp1r27	ENSMUSG00000025129	-2.25237	0.00369927	0.0898807
Ccl11	ENSMUSG00000020676	-3.23602	0.00371794	0.0900256
Trpc3	ENSMUSG00000027716	-1.05564	0.00371112	0.0900256
Mfn1	ENSMUSG00000027668	-0.352266	0.00371755	0.0900256
Gm14859	ENSMUSG00000081263	3.38049	0.00372067	0.0900256
Scrn2	ENSMUSG00000020877	-1.19474	0.00372564	0.0900524
Gm8261	ENSMUSG00000081718	-6.06757	0.00374242	0.0900545
Gm14319	ENSMUSG00000085411	-5.44496	0.00375662	0.0900545
Cdh13	ENSMUSG00000031841	-0.570439	0.0037537	0.0900545
Pdxk	ENSMUSG00000032788	-0.527981	0.00373145	0.0900545
Gp1ba	ENSMUSG00000050675	0.685651	0.00373933	0.0900545
Gm12070	ENSMUSG00000069939	3.81535	0.0037499	0.0900545
Gm24241	ENSMUSG00000088412	4.79197	0.00375419	0.0900545
Actl10	ENSMUSG00000078129	5.20744	0.00374937	0.0900545
Otogl	ENSMUSG00000091455	-4.07713	0.00376179	0.090086
Gm15738	ENSMUSG00000087526	-6.01699	0.0037736	0.090096
Asb2	ENSMUSG00000021200	-1.16748	0.00377779	0.090096
Nrep	ENSMUSG00000042834	-0.529207	0.00378374	0.090096
Ankrd54	ENSMUSG00000033055	0.626937	0.00377422	0.090096
Ighv6-3	ENSMUSG00000076677	2.68476	0.00378043	0.090096
Hebp1	ENSMUSG00000042770	0.532529	0.00379435	0.0902173
Tor4a	ENSMUSG00000059555	0.448101	0.00381123	0.0902966
Cxxc5	ENSMUSG00000046668	0.491904	0.0038073	0.0902966
Trim30b	ENSMUSG00000052749	0.914793	0.00381317	0.0902966
E330013P04Rik	ENSMUSG00000053117	-2.99855	0.0038463	0.0909023
Borcs8	ENSMUSG00000002345	0.492451	0.00384654	0.0909023
Gm20540	ENSMUSG00000092268	-4.82653	0.003858	0.0909888
Acss2	ENSMUSG00000027605	-0.716446	0.00385607	0.0909888
Rpl15	ENSMUSG00000012405	-0.492708	0.00386191	0.0909889
Itgb5	ENSMUSG00000022817	-0.355894	0.00386691	0.0910147
Gm10549	ENSMUSG00000073610	6.59924	0.00387265	0.0910581
0610009L18Rik	ENSMUSG00000043644	1.46721	0.00387944	0.0911258
Snord35b	ENSMUSG00000064767	4.87714	0.00389062	0.0912965
Pf4	ENSMUSG00000029373	0.784852	0.00392331	0.0918787
Optc	ENSMUSG00000010311	3.90396	0.00392101	0.0918787
Fam83h	ENSMUSG00000046761	-0.788818	0.0039331	0.0919234
Neu1	ENSMUSG00000007038	0.374475	0.00393149	0.0919234
Rbpms2	ENSMUSG00000032387	0.82332	0.00395331	0.0923033
Zfp641	ENSMUSG00000022987	-1.69075	0.00396196	0.0923454
Nek10	ENSMUSG00000042567	-5.3835	0.00396841	0.0923785
Gm15963	ENSMUSG00000086891	-3.30197	0.00398312	0.0926285
Kif1c	ENSMUSG00000020821	-0.402934	0.00399729	0.0928654
Acaa2	ENSMUSG00000036880	-0.465077	0.00402874	0.0935028
mt-Nd2	ENSMUSG00000064345	-0.41083	0.00403306	0.0935101
Gm8805	ENSMUSG00000082774	-3.67124	0.00405496	0.0938313
Sfxn2	ENSMUSG00000025036	0.702326	0.00405494	0.0938313
Star	ENSMUSG00000031574	-1.28928	0.00410963	0.0948141
Nipal3	ENSMUSG00000028803	0.421478	0.00410749	0.0948141
Apol7b	ENSMUSG00000068252	-5.74142	0.00412541	0.0949284
Gm13464	ENSMUSG00000080994	-3.9211	0.00412679	0.0949284
Prrxl1	ENSMUSG00000041730	4.71248	0.0041472	0.095303
Hist1h2be	ENSMUSG00000047246	0.743181	0.00416313	0.0954817
Rcan1	ENSMUSG00000022951	-0.586658	0.00417075	0.0955626
A930011G23Rik	ENSMUSG00000089809	-4.58429	0.00418879	0.0957878
Tnni1	ENSMUSG00000026418	-2.33392	0.00418545	0.0957878
Atad5	ENSMUSG00000017550	0.459203	0.00419438	0.0958217
Uqcrq	ENSMUSG00000044894	-0.563828	0.00420295	0.0958296
Rap1b	ENSMUSG00000052681	0.338021	0.00420252	0.0958296
Gm25908	ENSMUSG00000088249	-4.412	0.00421831	0.0959923
Bora	ENSMUSG00000022070	0.710826	0.00421695	0.0959923
Ctse	ENSMUSG00000004552	0.515828	0.00422468	0.0960115
Gm12734	ENSMUSG00000081451	3.86281	0.00422739	0.0960115
Foxo6	ENSMUSG00000052135	-2.01994	0.00424721	0.096305
S100a13	ENSMUSG00000042312	0.809465	0.00424857	0.096305
Adgre4	ENSMUSG00000032915	0.897661	0.00426946	0.0964973
Gm15228	ENSMUSG00000087340	5.59993	0.00426579	0.0964973
Gm14269	ENSMUSG00000084067	5.68463	0.00426902	0.0964973
Il10	ENSMUSG00000016529	-4.53135	0.00428115	0.0965845
Slc39a11	ENSMUSG00000041654	0.682412	0.0042816	0.0965845
Gm5111	ENSMUSG00000052730	-4.93644	0.00433992	0.0977111
Ltbp4	ENSMUSG00000040488	-0.572738	0.00434992	0.0977474
Gm1720	ENSMUSG00000086860	5.16573	0.00434667	0.0977474
Sypl2	ENSMUSG00000027887	-1.80077	0.00435545	0.0977776
Asb18	ENSMUSG00000067081	-4.0591	0.00437425	0.0978697
Gk5	ENSMUSG00000041440	0.522364	0.00436508	0.0978697
Rbks	ENSMUSG00000029136	1.34778	0.00437634	0.0978697
Gm4943	ENSMUSG00000068487	6.40239	0.00437404	0.0978697
Myo7b	ENSMUSG00000024388	-5.96748	0.00438958	0.0978791
Nog	ENSMUSG00000048616	-1.02113	0.00440646	0.0978791
Pde5a	ENSMUSG00000053965	0.390823	0.0044032	0.0978791
Stk10	ENSMUSG00000020272	0.424423	0.00438707	0.0978791
Isg20l2	ENSMUSG00000048039	0.426237	0.00441033	0.0978791
Abcb6	ENSMUSG00000026198	0.44766	0.00440668	0.0978791
Ifng	ENSMUSG00000055170	5.4993	0.00439189	0.0978791
Gimap8	ENSMUSG00000064262	0.464332	0.00443329	0.098295
Hand2	ENSMUSG00000038193	-3.92228	0.0044423	0.0984006
Dkk3	ENSMUSG00000030772	-0.581011	0.00444648	0.0984006
Ctla2b	ENSMUSG00000074874	0.959419	0.0044654	0.098632
Gm16202	ENSMUSG00000083731	4.08501	0.00446254	0.098632
Pou4f1	ENSMUSG00000048349	-5.4702	0.00448973	0.0987101
5930422O12Rik	ENSMUSG00000048544	-4.29975	0.00449009	0.0987101
Gm17082	ENSMUSG00000090674	-1.6627	0.00448071	0.0987101
Mcm6	ENSMUSG00000026355	0.390437	0.00448083	0.0987101
Supt16	ENSMUSG00000035726	0.315688	0.00452953	0.0994832
Ndp	ENSMUSG00000040138	6.24344	0.00453689	0.0995513
Ptbp1	ENSMUSG00000006498	0.278299	0.00455666	0.0998022
4931423N10Rik	ENSMUSG00000026774	5.51292	0.00455689	0.0998022
Gm23169	ENSMUSG00000087782	2.86291	0.0045625	0.0998315
Eya4	ENSMUSG00000010461	-0.49935	0.00457476	0.0999731
Arhgap15	ENSMUSG00000049744	0.584879	0.00457756	0.0999731
Gm12163	ENSMUSG00000083017	4.25808	0.00458183	0.0999731
Sdpr	ENSMUSG00000045954	0.398575	0.00461451	0.100494
Asf1b	ENSMUSG00000005470	0.76951	0.00461199	0.100494
Gm5455	ENSMUSG00000045609	5.1018	0.00461862	0.100494
C1qtnf3	ENSMUSG00000058914	-1.93624	0.00462592	0.100559
Fgr	ENSMUSG00000028874	0.568569	0.00465344	0.101063
Gm14231	ENSMUSG00000082196	-5.19239	0.0046803	0.101521
Myof	ENSMUSG00000048612	-0.349577	0.00469004	0.101521
Clca3a1	ENSMUSG00000056025	0.61426	0.00469628	0.101521
Klre1	ENSMUSG00000050241	2.29292	0.0046942	0.101521
Ccdc117	ENSMUSG00000020482	-0.454403	0.00470342	0.101581
Mcpt2	ENSMUSG00000022226	-5.66279	0.00471745	0.101712
Gm11497	ENSMUSG00000086919	-2.58322	0.00471821	0.101712
Gm14951	ENSMUSG00000084776	5.10603	0.00472313	0.101724
Gm10226	ENSMUSG00000067929	4.13801	0.00473303	0.101843
Uroc1	ENSMUSG00000034456	-5.50766	0.00475889	0.102128
Slc14a1	ENSMUSG00000059336	0.600848	0.0047571	0.102128
Chchd7	ENSMUSG00000042198	1.12433	0.00476059	0.102128
Nxf3	ENSMUSG00000057000	-4.25223	0.00477878	0.102355
Klhl40	ENSMUSG00000074001	-1.38023	0.00479699	0.102603
Gm20625	ENSMUSG00000093489	1.2516	0.00479915	0.102603
Gm13185	ENSMUSG00000085205	4.58147	0.00480877	0.102715
Gm25270	ENSMUSG00000084555	-5.8569	0.00482384	0.102865
Fam107a	ENSMUSG00000021750	-1.06377	0.00482504	0.102865
Cdca8	ENSMUSG00000028873	0.493884	0.00482902	0.102865
Ankrd65	ENSMUSG00000078487	-3.66516	0.0048555	0.103129
Cdr2	ENSMUSG00000030878	0.413587	0.00486498	0.103129
Mcm2	ENSMUSG00000002870	0.568159	0.00486548	0.103129
Gm11307	ENSMUSG00000082178	2.90686	0.00486762	0.103129
Sh2d6	ENSMUSG00000052631	4.69045	0.00486793	0.103129
Syngr4	ENSMUSG00000040231	4.7786	0.00484747	0.103129
H3f3b	ENSMUSG00000016559	0.255563	0.00487426	0.103169
Efcab3	ENSMUSG00000020690	-4.61369	0.00491751	0.103578
Foxq1	ENSMUSG00000038415	-4.52431	0.00495323	0.103578
BC018473	ENSMUSG00000056032	-3.95728	0.0049481	0.103578
Cilp2	ENSMUSG00000044006	-1.43651	0.00490272	0.103578
Gm13056	ENSMUSG00000085395	-1.27913	0.00496462	0.103578
Fuca2	ENSMUSG00000019810	0.365049	0.00490401	0.103578
Agpat2	ENSMUSG00000026922	0.521261	0.00496414	0.103578
Rpl12-ps1	ENSMUSG00000080054	4.39028	0.00491481	0.103578
n-R5s98	ENSMUSG00000084498	4.52232	0.00494878	0.103578
Tnfsf18	ENSMUSG00000066755	4.71152	0.00494242	0.103578
Apon	ENSMUSG00000051716	5.0233	0.00493691	0.103578
Fscn2	ENSMUSG00000025380	5.20053	0.00492481	0.103578
Gm22163	ENSMUSG00000089033	5.52043	0.00495871	0.103578
Gm15242	ENSMUSG00000083945	5.98	0.00491651	0.103578
Gm14149	ENSMUSG00000067352	-1.26921	0.0049797	0.103799
Zfp819	ENSMUSG00000055102	-5.75563	0.00499416	0.103822
Mettl25	ENSMUSG00000036009	0.689232	0.00499397	0.103822
Glp2r	ENSMUSG00000049928	5.23126	0.00499215	0.103822
Kcnk7	ENSMUSG00000024936	-4.81169	0.00500453	0.103945
Per3	ENSMUSG00000028957	-0.501943	0.00501625	0.104096
Gatm	ENSMUSG00000027199	0.581885	0.00502903	0.104269
Ubash3a	ENSMUSG00000042345	0.675151	0.00504496	0.104321
Xlr	ENSMUSG00000054626	2.13344	0.0050445	0.104321
Xlr3c	ENSMUSG00000058147	-4.57793	0.00505392	0.104413
Adgrb1	ENSMUSG00000034730	-1.82805	0.00510758	0.105429
Ppp1r2-ps4	ENSMUSG00000059237	-4.31002	0.00512489	0.105692
Gm13311	ENSMUSG00000082542	6.15579	0.00513076	0.10572
Unkl	ENSMUSG00000015127	-0.481287	0.00514857	0.105993
Pag1	ENSMUSG00000027508	0.470476	0.00516091	0.10606
Clec4d	ENSMUSG00000030144	1.25041	0.00515685	0.10606
Nkd1	ENSMUSG00000031661	0.914761	0.00519744	0.106674
Gm24366	ENSMUSG00000093124	3.80867	0.00519991	0.106674
Mettl21e	ENSMUSG00000046828	-2.28056	0.00521432	0.106875
Gm14123	ENSMUSG00000086407	-5.19194	0.00522477	0.106995
1700066O22Rik	ENSMUSG00000085800	-5.6867	0.00524284	0.107177
Rps6ka1	ENSMUSG00000003644	0.482824	0.00524261	0.107177
n-R5s80	ENSMUSG00000084545	-4.97444	0.00526659	0.107516
Cnr2	ENSMUSG00000062585	0.829643	0.00526861	0.107516
Eepd1	ENSMUSG00000036611	-0.656714	0.00530287	0.10771
Rnf146	ENSMUSG00000038876	-0.331534	0.00528966	0.10771
Rpusd1	ENSMUSG00000041199	1.23966	0.00529804	0.10771
Lars2	ENSMUSG00000035202	2.36495	0.00530585	0.10771
Vstm2b	ENSMUSG00000039257	3.91908	0.00529815	0.10771
Gm14523	ENSMUSG00000080862	4.10114	0.00528955	0.10771
Ffar1	ENSMUSG00000044453	4.71029	0.00531257	0.107717
Rps6-ps3	ENSMUSG00000082465	4.76366	0.00531542	0.107717
Gm12843	ENSMUSG00000085749	4.8225	0.00532395	0.107796
Myh13	ENSMUSG00000060180	-1.5795	0.00537129	0.10866
Pink1	ENSMUSG00000028756	-0.442168	0.00538919	0.108834
Pim1	ENSMUSG00000024014	0.54447	0.00539974	0.108952
Ccser2	ENSMUSG00000058690	-0.322518	0.00540963	0.109058
Ildr2	ENSMUSG00000040612	-0.941027	0.00542171	0.10907
Adam12	ENSMUSG00000054555	-0.428473	0.00542897	0.10907
Acvrl1	ENSMUSG00000000530	-0.384309	0.00542424	0.10907
n-R5s54	ENSMUSG00000065771	6.0665	0.00542454	0.10907
Snord87	ENSMUSG00000093178	4.09912	0.00544965	0.109392
Slc16a12	ENSMUSG00000009378	2.05714	0.00545724	0.109416
Mir1967	ENSMUSG00000088414	5.24744	0.00546023	0.109416
Gm13965	ENSMUSG00000085508	-1.79649	0.00547106	0.109488
Taf9b	ENSMUSG00000047242	0.869949	0.00547434	0.109488
Dnajc24	ENSMUSG00000027166	1.01379	0.00547792	0.109488
Gm11693	ENSMUSG00000083339	5.95433	0.00549211	0.109678
Zfp651	ENSMUSG00000013419	-0.464272	0.00550159	0.109773
Gm6758	ENSMUSG00000081118	-1.75971	0.00550692	0.109785
Dpp6	ENSMUSG00000061576	-2.47555	0.00553089	0.109888
Grk6	ENSMUSG00000074886	0.36453	0.0055192	0.109888
Hmgb3	ENSMUSG00000015217	0.515881	0.00552699	0.109888
Eif6	ENSMUSG00000027613	0.518529	0.00552961	0.109888
Hephl1	ENSMUSG00000031936	-4.93498	0.00557218	0.11051
Gbp4	ENSMUSG00000079363	-0.759176	0.00557489	0.11051
Mir17hg	ENSMUSG00000089726	0.712047	0.00557643	0.11051
Clec2f	ENSMUSG00000089728	5.36554	0.00558682	0.110622
Xylt1	ENSMUSG00000030657	0.461427	0.00559979	0.110785
A430108G06Rik	ENSMUSG00000086851	-5.24516	0.00562867	0.111262
Gm27396	ENSMUSG00000088333	-6.06321	0.00565023	0.111593
Spp1	ENSMUSG00000029304	-0.418732	0.00566257	0.111742
Gm24507	ENSMUSG00000088308	4.82914	0.00567887	0.111969
Myh7b	ENSMUSG00000074652	-3.21679	0.00572148	0.112357
Hspa1l	ENSMUSG00000007033	-1.81645	0.00572203	0.112357
Adamts20	ENSMUSG00000022449	-1.70082	0.00571662	0.112357
Lrrn4	ENSMUSG00000043110	4.68118	0.00570491	0.112357
Gm22295	ENSMUSG00000065245	4.23062	0.00573555	0.112422
Gm12092	ENSMUSG00000084850	-5.00686	0.00576475	0.112427
Eri1	ENSMUSG00000031527	0.484249	0.00575821	0.112427
Nubp2	ENSMUSG00000039183	0.582361	0.00575816	0.112427
Rcc1	ENSMUSG00000028896	0.595861	0.00575252	0.112427
Rsph14	ENSMUSG00000009070	4.61413	0.00575998	0.112427
Kctd6	ENSMUSG00000021752	-0.598748	0.0057878	0.112782
Tpm4	ENSMUSG00000031799	0.286393	0.00579847	0.112791
6330418K02Rik	ENSMUSG00000085227	0.701471	0.00580277	0.112791
Igfbp2	ENSMUSG00000039323	3.82663	0.00580216	0.112791
Xkr4	ENSMUSG00000051951	-3.82617	0.0058092	0.112822
Gm15422	ENSMUSG00000082738	-5.12516	0.00584043	0.113334
Kcnd1	ENSMUSG00000009731	0.952134	0.00585984	0.113428
Gm20511	ENSMUSG00000092371	4.55203	0.00585663	0.113428
Mettl9	ENSMUSG00000030876	0.351029	0.00587172	0.11347
Cyp11a1	ENSMUSG00000032323	1.97063	0.0058677	0.11347
Oit3	ENSMUSG00000009654	-1.96448	0.00588672	0.113514
Chchd10	ENSMUSG00000049422	-0.828012	0.00589461	0.113514
Mfsd7a	ENSMUSG00000029490	1.01302	0.00589593	0.113514
Il22ra1	ENSMUSG00000037157	4.98479	0.00588958	0.113514
Macrod2os1	ENSMUSG00000086450	-0.624452	0.00593577	0.11414
Mapkapk3	ENSMUSG00000032577	0.52012	0.00594206	0.114167
Gm2897	ENSMUSG00000079410	-2.19118	0.00595321	0.114193
Tnmd	ENSMUSG00000031250	-1.46864	0.00594949	0.114193
Slc7a7	ENSMUSG00000000958	0.496634	0.00596241	0.114275
Sdf2	ENSMUSG00000002064	0.618582	0.00597072	0.114341
Fh1	ENSMUSG00000026526	-0.461039	0.00599704	0.114715
Arhgap6	ENSMUSG00000031355	0.430938	0.00600008	0.114715
4930538E20Rik	ENSMUSG00000085516	5.17147	0.00601353	0.114878
Tead2	ENSMUSG00000030796	-0.600569	0.00602134	0.114933
Cdca7l	ENSMUSG00000021175	0.60782	0.00603767	0.11515
Cisd2	ENSMUSG00000028165	-0.36674	0.00605971	0.115476
Vps72	ENSMUSG00000008958	0.317143	0.00607047	0.115492
C530008M17Rik	ENSMUSG00000036377	0.576577	0.00606619	0.115492
Gm15788	ENSMUSG00000087439	-4.61939	0.00607894	0.115559
Cd22	ENSMUSG00000030577	0.520204	0.00610453	0.115951
Ntn1	ENSMUSG00000020902	-0.783843	0.00614711	0.116475
Tln2	ENSMUSG00000052698	-0.342736	0.00613938	0.116475
Gm16578	ENSMUSG00000090016	5.44996	0.00614322	0.116475
Mta3	ENSMUSG00000055817	0.35494	0.00616041	0.116512
Cfd	ENSMUSG00000061780	1.09769	0.00616401	0.116512
Fbxo27	ENSMUSG00000037463	1.75444	0.0061574	0.116512
Musk	ENSMUSG00000057280	-2.17736	0.00616958	0.116523
Cd52	ENSMUSG00000000682	0.692309	0.00618405	0.116701
Mustn1	ENSMUSG00000042485	-0.877291	0.00622527	0.116859
Sntb2	ENSMUSG00000041308	-0.355492	0.00620688	0.116859
Pdlim7	ENSMUSG00000021493	0.296687	0.00621563	0.116859
Zfp526	ENSMUSG00000046541	0.412894	0.00622977	0.116859
Slc2a3	ENSMUSG00000003153	0.45298	0.00623	0.116859
Gcfc2	ENSMUSG00000035125	0.503085	0.00621003	0.116859
Gm8809	ENSMUSG00000081623	4.85709	0.00620061	0.116859
Sbspon	ENSMUSG00000032719	5.25051	0.00623245	0.116859
Morn2	ENSMUSG00000045257	-2.00003	0.00625133	0.117118
Gm23200	ENSMUSG00000077567	5.45677	0.00626666	0.117311
Col9a2	ENSMUSG00000028626	-2.55165	0.00628482	0.117463
Fam219aos	ENSMUSG00000036162	4.44992	0.00628363	0.117463
Ms4a4d	ENSMUSG00000024678	1.3937	0.00629761	0.117513
Gad1	ENSMUSG00000070880	2.83096	0.0062947	0.117513
Crk	ENSMUSG00000017776	0.280567	0.00631423	0.117598
Pigm	ENSMUSG00000050229	0.330837	0.00631728	0.117598
Spata17	ENSMUSG00000026611	-5.34658	0.00636565	0.117611
Gpbar1	ENSMUSG00000064272	-4.9407	0.00632563	0.117611
Gm25128	ENSMUSG00000065273	-4.34043	0.00634095	0.117611
Wisp2	ENSMUSG00000027656	-0.672125	0.00634335	0.117611
Arpp21	ENSMUSG00000032503	-0.503336	0.0063515	0.117611
Gda	ENSMUSG00000058624	0.461261	0.0063467	0.117611
Tbc1d2	ENSMUSG00000039813	0.50442	0.006358	0.117611
Hhex	ENSMUSG00000024986	0.526438	0.00634076	0.117611
Rhbdd1	ENSMUSG00000026142	0.593194	0.00635956	0.117611
Mmp3	ENSMUSG00000043613	4.65395	0.00636841	0.117611
Bves	ENSMUSG00000071317	-1.93063	0.00639086	0.117933
Gbe1	ENSMUSG00000022707	-0.444995	0.00639882	0.117951
Mir328	ENSMUSG00000070130	4.30273	0.00640199	0.117951
Camk2a	ENSMUSG00000024617	-0.808802	0.00641293	0.11806
Pdcd5	ENSMUSG00000030417	0.563426	0.0064423	0.118507
Frg1	ENSMUSG00000031590	0.398371	0.00646601	0.118849
Eda2r	ENSMUSG00000034457	-1.41699	0.00647469	0.118915
Psmg2	ENSMUSG00000024537	0.744919	0.00649821	0.119066
Epha6	ENSMUSG00000055540	5.15527	0.00649654	0.119066
Gm23743	ENSMUSG00000088014	-4.28943	0.00651133	0.119213
Rhpn1	ENSMUSG00000022580	4.38717	0.00653001	0.119461
Dst	ENSMUSG00000026131	-0.360667	0.00654627	0.119477
Slc22a13b-ps	ENSMUSG00000092212	3.16368	0.00654422	0.119477
Gm14371	ENSMUSG00000085938	3.20939	0.00653696	0.119477
1700025G04Rik	ENSMUSG00000032666	-0.447922	0.00657013	0.119819
Matn1	ENSMUSG00000040533	-5.38114	0.00658583	0.119918
Astl	ENSMUSG00000050468	-5.21577	0.00659875	0.120059
Gm16249	ENSMUSG00000084949	1.52808	0.00660877	0.120071
Cyp2t4	ENSMUSG00000078787	4.94154	0.0066097	0.120071
F930017D23Rik	ENSMUSG00000075184	1.00954	0.00662311	0.120221
Oprl1	ENSMUSG00000027584	-5.4252	0.006679	0.120347
Mir181b-2	ENSMUSG00000065578	-4.88286	0.00668165	0.120347
Snord118	ENSMUSG00000064899	-4.55605	0.00666857	0.120347
Atp5l-ps1	ENSMUSG00000072460	-1.78617	0.00664162	0.120347
Ssc5d	ENSMUSG00000035279	-0.845028	0.00665593	0.120347
Mdfic	ENSMUSG00000041390	-0.402272	0.00667579	0.120347
Nudt5	ENSMUSG00000025817	0.437025	0.00663768	0.120347
Gm14780	ENSMUSG00000083207	4.49955	0.00666177	0.120347
Dlk2	ENSMUSG00000047428	4.85252	0.00665822	0.120347
Gm8587	ENSMUSG00000071207	5.31576	0.00664753	0.120347
Gabra1	ENSMUSG00000010803	-4.62998	0.00669291	0.120457
Tmem2	ENSMUSG00000024754	-0.325167	0.00670585	0.120504
AF366264	ENSMUSG00000057116	2.33384	0.00670427	0.120504
Tmem19	ENSMUSG00000069520	-0.485096	0.0067255	0.120764
Pappa2	ENSMUSG00000073530	-1.71175	0.00674634	0.120968
Selenoh	ENSMUSG00000076437	0.838353	0.00674726	0.120968
Fxr1	ENSMUSG00000027680	-0.370043	0.00679783	0.121688
Cox7b	ENSMUSG00000031231	-0.356829	0.00682969	0.122124
Ubqln2	ENSMUSG00000050148	0.386882	0.00683268	0.122124
Kif3c	ENSMUSG00000020668	-0.544458	0.00684831	0.12231
Hcar2	ENSMUSG00000045502	2.82349	0.00689391	0.12303
Adpgk	ENSMUSG00000025236	0.416852	0.0069138	0.123197
Igsf5	ENSMUSG00000000159	6.18714	0.00691064	0.123197
Gm8107	ENSMUSG00000080710	-5.46808	0.00693251	0.123436
Hapln1	ENSMUSG00000021613	-1.72882	0.00694888	0.123445
Pold1	ENSMUSG00000038644	0.483452	0.0069459	0.123445
Trim43a	ENSMUSG00000090693	4.75585	0.0069428	0.123445
Kcnq4	ENSMUSG00000028631	-1.63842	0.00696043	0.123556
Ccl3	ENSMUSG00000000982	-4.66921	0.00696866	0.123608
Ighv14-4	ENSMUSG00000076666	4.95786	0.00697628	0.123649
Gm12104	ENSMUSG00000084146	-1.69735	0.00698495	0.123708
Shtn1	ENSMUSG00000041362	-0.696567	0.00702294	0.12415
Gsr	ENSMUSG00000031584	0.339613	0.00703324	0.12415
Nnat	ENSMUSG00000067786	1.43363	0.0070364	0.12415
Lcn4	ENSMUSG00000026919	5.21388	0.00703649	0.12415
Gm3646	ENSMUSG00000091937	-5.8465	0.00710799	0.125033
Hopxos	ENSMUSG00000087541	-4.09859	0.00710423	0.125033
Trmt112-ps2	ENSMUSG00000070572	4.44889	0.00710049	0.125033
Gm14070	ENSMUSG00000084207	-5.73694	0.00712828	0.125171
Gm14285	ENSMUSG00000087524	-5.34052	0.00712539	0.125171
Gm14480	ENSMUSG00000081308	5.236	0.00713193	0.125171
Gm15276	ENSMUSG00000086906	-3.9922	0.00715506	0.125294
Pdgfb	ENSMUSG00000000489	-0.443485	0.00714551	0.125294
Ppm1m	ENSMUSG00000020253	0.555611	0.00715452	0.125294
Zcchc5	ENSMUSG00000047686	-2.83021	0.00719926	0.125616
Hhatl	ENSMUSG00000032523	-2.46234	0.00721056	0.125616
Zfyve9	ENSMUSG00000034557	-0.352728	0.00721587	0.125616
Mogs	ENSMUSG00000030036	0.364716	0.00722192	0.125616
Ctxn1	ENSMUSG00000048644	1.59659	0.00721835	0.125616
Rab20	ENSMUSG00000031504	2.32359	0.00720147	0.125616
Gm13393	ENSMUSG00000086519	5.46702	0.0071792	0.125616
Rps13-ps1	ENSMUSG00000066362	5.88435	0.0071844	0.125616
Gm12642	ENSMUSG00000082325	-3.84533	0.00724641	0.125948
Hnrnpa3	ENSMUSG00000059005	0.297407	0.0072559	0.126019
Slamf6	ENSMUSG00000015314	0.739738	0.00727537	0.126263
Gm24186	ENSMUSG00000088608	-4.95243	0.00729414	0.12631
Gm4631	ENSMUSG00000078899	-0.38206	0.00729428	0.12631
Btnl10	ENSMUSG00000020490	0.596119	0.00729329	0.12631
Themis3	ENSMUSG00000024105	-4.7143	0.00732901	0.126817
Sfrp4	ENSMUSG00000021319	-0.545624	0.00735279	0.12704
S1pr1	ENSMUSG00000045092	0.383192	0.00734802	0.12704
Mbp	ENSMUSG00000041607	0.44812	0.00736428	0.127144
Rpl17-ps5	ENSMUSG00000081855	-3.98355	0.00737171	0.127178
Pif1	ENSMUSG00000041064	0.717308	0.00739092	0.127415
Fxyd6	ENSMUSG00000066705	0.624466	0.00743402	0.128064
Gm25071	ENSMUSG00000092973	-5.67324	0.00745862	0.128113
Ing5	ENSMUSG00000026283	0.368193	0.00745887	0.128113
Kcnj5	ENSMUSG00000032034	1.01283	0.0074447	0.128113
Gm24916	ENSMUSG00000087912	5.06275	0.00745538	0.128113
Itga4	ENSMUSG00000027009	0.502756	0.0074686	0.128186
Il17f	ENSMUSG00000041872	5.00808	0.00750945	0.128793
Jph1	ENSMUSG00000042686	-0.749058	0.00752833	0.128927
Dpm1	ENSMUSG00000078919	0.491232	0.00752772	0.128927
Gm20621	ENSMUSG00000093394	4.43175	0.00755954	0.129366
Mgst2	ENSMUSG00000074604	0.805537	0.00758359	0.129588
Sel1l3	ENSMUSG00000029189	-1.5183	0.00760532	0.129769
Nckap1l	ENSMUSG00000022488	0.418185	0.00760035	0.129769
Gm16796	ENSMUSG00000085495	-5.96434	0.00762169	0.12988
Gm11800	ENSMUSG00000083068	4.9387	0.00762297	0.12988
Tipin	ENSMUSG00000032397	0.489139	0.00764618	0.13018
2810001G20Rik	ENSMUSG00000087497	1.28083	0.00765947	0.130312
Ceacam1	ENSMUSG00000074272	0.496863	0.0076889	0.130652
Gm13777	ENSMUSG00000082108	4.79549	0.00769631	0.130652
Morc1	ENSMUSG00000022652	5.16565	0.00769402	0.130652
Gm15886	ENSMUSG00000085754	1.42222	0.00772846	0.130912
Gm13827	ENSMUSG00000086167	4.27647	0.00772435	0.130912
Gm9008	ENSMUSG00000072476	4.59303	0.00771753	0.130912
Fgf3	ENSMUSG00000031074	-3.79133	0.00776371	0.131319
Otub1	ENSMUSG00000024767	-0.36423	0.00777557	0.131329
Usb1	ENSMUSG00000031792	0.536002	0.00777517	0.131329
Gm11860	ENSMUSG00000083387	-3.83602	0.00778856	0.131453
Gm14680	ENSMUSG00000081752	-1.92548	0.00781921	0.131616
Nrf1	ENSMUSG00000058440	0.327589	0.00782076	0.131616
Zfp40	ENSMUSG00000002617	0.73329	0.00781253	0.131616
Psen2	ENSMUSG00000010609	0.549564	0.00783703	0.131794
Slc6a13	ENSMUSG00000030108	-3.30766	0.00784492	0.131799
9330159F19Rik	ENSMUSG00000004360	-1.07803	0.00785424	0.131799
Lancl1	ENSMUSG00000026000	-0.467845	0.00785009	0.131799
Grm8	ENSMUSG00000024211	2.05815	0.00786731	0.131828
Gm20537	ENSMUSG00000092541	5.53029	0.00786538	0.131828
1700027A07Rik	ENSMUSG00000084864	5.38175	0.00787545	0.13187
Gm4724	ENSMUSG00000078897	4.03374	0.00788908	0.132003
Abcb1a	ENSMUSG00000040584	-0.971032	0.00791553	0.132081
2610318N02Rik	ENSMUSG00000049916	0.92458	0.00789969	0.132081
Clec4g	ENSMUSG00000074491	3.14838	0.00791634	0.132081
Gm17168	ENSMUSG00000091390	4.722	0.00791205	0.132081
Mfsd13b	ENSMUSG00000030877	-4.19806	0.00795026	0.132217
Nutf2	ENSMUSG00000008450	-0.722082	0.00796419	0.132217
Sgce	ENSMUSG00000004631	-0.517443	0.00796239	0.132217
Pdhx	ENSMUSG00000010914	-0.39399	0.00794234	0.132217
Fcer1a	ENSMUSG00000005339	2.85353	0.00793819	0.132217
Crhr2	ENSMUSG00000003476	-2.10927	0.00798292	0.132339
Caml	ENSMUSG00000021501	0.541178	0.00798091	0.132339
Ppef1	ENSMUSG00000062168	1.2365	0.00799578	0.132459
Nuf2	ENSMUSG00000026683	0.436269	0.00800901	0.132584
Gm15908	ENSMUSG00000086786	-4.78784	0.0080152	0.132592
2010107E04Rik	ENSMUSG00000021290	-0.840457	0.00802532	0.132617
Fam78a	ENSMUSG00000050592	0.574406	0.00802808	0.132617
Slc47a1	ENSMUSG00000010122	-2.35708	0.00804555	0.132811
Higd1a	ENSMUSG00000038412	-0.856688	0.0080656	0.133037
Serpine1	ENSMUSG00000037411	-0.649142	0.0080707	0.133037
Mast3	ENSMUSG00000031833	0.397316	0.00807632	0.133037
Gm15247	ENSMUSG00000086695	-4.54694	0.00809356	0.133227
Slc25a12	ENSMUSG00000027010	-0.518553	0.00812399	0.133633
Igkv1-88	ENSMUSG00000076535	4.20856	0.00813012	0.13364
Gpr26	ENSMUSG00000040125	-2.29447	0.00815132	0.1338
Exoc6b	ENSMUSG00000033769	-0.314211	0.00815049	0.1338
Herc4	ENSMUSG00000020064	0.35445	0.00816113	0.133867
Mgat2	ENSMUSG00000043998	0.321718	0.00817178	0.133894
Wdr46	ENSMUSG00000024312	0.480157	0.00817601	0.133894
Tmprss4	ENSMUSG00000032091	5.24722	0.00818003	0.133894
Vsig4	ENSMUSG00000044206	-2.95552	0.00820677	0.134166
Slc10a1	ENSMUSG00000021135	6.33853	0.00820815	0.134166
Gmpr	ENSMUSG00000000253	-0.779413	0.00824128	0.134447
Sparcl1	ENSMUSG00000029309	-0.556162	0.00823194	0.134447
Igkv4-91	ENSMUSG00000076532	4.88761	0.00824261	0.134447
Cd27	ENSMUSG00000030336	1.22358	0.00826819	0.13462
Gm2710	ENSMUSG00000060128	0.546505	0.00829855	0.134893
Gm16302	ENSMUSG00000090023	5.02594	0.00829886	0.134893
Gm22394	ENSMUSG00000093784	-5.62627	0.00831475	0.135057
Gm11545	ENSMUSG00000075611	-4.24289	0.0083249	0.135067
Ccdc148	ENSMUSG00000036641	-1.59883	0.00832698	0.135067
4930533K18Rik	ENSMUSG00000047692	-4.6832	0.00834191	0.135215
Dsn1	ENSMUSG00000027635	0.582363	0.00838024	0.135637
1700063H04Rik	ENSMUSG00000040657	4.48718	0.00838165	0.135637
Gm10284	ENSMUSG00000070025	4.78075	0.00838536	0.135637
Dock2	ENSMUSG00000020143	0.407504	0.00840751	0.135901
Zfp750	ENSMUSG00000039238	4.83515	0.00842151	0.136033
Cycs	ENSMUSG00000063694	-0.497379	0.00844054	0.136246
Rnase6	ENSMUSG00000021880	0.635133	0.0084488	0.136285
Alox12e	ENSMUSG00000018907	4.15689	0.00849607	0.136764
Fbxo39	ENSMUSG00000070388	-4.7061	0.00852804	0.136783
Clic5	ENSMUSG00000023959	-0.538716	0.00853828	0.136783
Cep57	ENSMUSG00000031922	0.377304	0.00851025	0.136783
Tnik	ENSMUSG00000027692	0.412837	0.00853166	0.136783
Mppe1	ENSMUSG00000062526	0.445796	0.00853071	0.136783
Gucy1b3	ENSMUSG00000028005	0.551588	0.00853565	0.136783
Zfp989	ENSMUSG00000086147	-3.87781	0.00856915	0.137052
Pkd2l2	ENSMUSG00000014503	-1.15844	0.00857636	0.137052
Lpcat2	ENSMUSG00000033192	0.579698	0.00859038	0.137052
Fam187b	ENSMUSG00000046826	4.54894	0.00858903	0.137052
Snord90	ENSMUSG00000077756	5.73027	0.00858751	0.137052
Slco5a1	ENSMUSG00000025938	-1.16565	0.00862231	0.137468
Akip1	ENSMUSG00000031023	0.734284	0.00863859	0.137633
C130080G10Rik	ENSMUSG00000092397	-6.25684	0.00868695	0.137791
Cadps	ENSMUSG00000054423	-5.26578	0.00869533	0.137791
Drc1	ENSMUSG00000073102	-4.45512	0.0087062	0.137791
Sim2	ENSMUSG00000062713	-2.68242	0.00870195	0.137791
Snord71	ENSMUSG00000077549	-2.52087	0.00869594	0.137791
Ankrd1	ENSMUSG00000024803	-1.87436	0.00870757	0.137791
Dlat	ENSMUSG00000000168	-0.382717	0.00866611	0.137791
Rab11fip1	ENSMUSG00000031488	0.610998	0.00868755	0.137791
Clec4a3	ENSMUSG00000043832	0.844812	0.0086609	0.137791
Tnfsf13b	ENSMUSG00000031497	0.98595	0.00868282	0.137791
Tmx4	ENSMUSG00000034723	0.327012	0.00872259	0.137935
Casq2	ENSMUSG00000027861	-1.39037	0.00874397	0.137993
Slc25a11	ENSMUSG00000014606	-0.373317	0.00874117	0.137993
Nipal4	ENSMUSG00000020411	1.87562	0.00873637	0.137993
Mir1191	ENSMUSG00000080533	-5.05012	0.00876869	0.138102
5530601H04Rik	ENSMUSG00000087174	-0.483541	0.00876528	0.138102
Zfand2a	ENSMUSG00000053581	-0.436426	0.00876249	0.138102
1700058P15Rik	ENSMUSG00000089636	-5.51818	0.00880166	0.138248
Slc16a11	ENSMUSG00000040938	-5.24096	0.00879648	0.138248
Sgsm2	ENSMUSG00000038351	-0.642579	0.00879661	0.138248
Gm13529	ENSMUSG00000081244	3.3034	0.00879376	0.138248
Def6	ENSMUSG00000002257	0.471256	0.00881499	0.138271
Ccrl2	ENSMUSG00000043953	1.12488	0.00881182	0.138271
Tex13	ENSMUSG00000042386	3.23361	0.00883975	0.138381
Gm24011	ENSMUSG00000088357	4.63499	0.00883749	0.138381
Acoxl	ENSMUSG00000027380	4.89304	0.00882943	0.138381
Gm15347	ENSMUSG00000085465	4.11279	0.00884621	0.138389
Tmem262	ENSMUSG00000047733	-4.11646	0.00885895	0.13842
Padi2	ENSMUSG00000028927	-0.524347	0.00886705	0.138436
Gm5847	ENSMUSG00000082280	1.63832	0.00887803	0.138515
Golga4	ENSMUSG00000038708	-0.324618	0.00889362	0.138573
F730016J06Rik	ENSMUSG00000086425	0.62861	0.00889011	0.138573
Dmrt2	ENSMUSG00000048138	-5.43257	0.00894707	0.138942
2810407A14Rik	ENSMUSG00000055972	-4.89477	0.00894219	0.138942
Tgfbr1	ENSMUSG00000007613	-0.297488	0.00893388	0.138942
Fam83f	ENSMUSG00000022408	1.5669	0.00894181	0.138942
Spata31d1a	ENSMUSG00000050876	5.33461	0.00893306	0.138942
Igf2bp1	ENSMUSG00000013415	5.26086	0.00896355	0.139105
Gm13623	ENSMUSG00000083007	-4.6042	0.00899434	0.139138
Gm26355	ENSMUSG00000088845	-4.24452	0.00899554	0.139138
Pard3bos2	ENSMUSG00000085019	-3.58317	0.00898061	0.139138
Brca2	ENSMUSG00000041147	0.455132	0.00897566	0.139138
Gm24629	ENSMUSG00000084711	2.63498	0.00898833	0.139138
Dnaja1-ps	ENSMUSG00000090197	3.90174	0.00900194	0.139145
Mfsd10	ENSMUSG00000001082	0.69541	0.00901952	0.139233
1700006J14Rik	ENSMUSG00000034764	2.12654	0.0090437	0.139513
Btbd3	ENSMUSG00000062098	-0.400704	0.00905503	0.139596
Zfp36l1-ps	ENSMUSG00000080942	-5.1651	0.00906762	0.139698
Gm12274	ENSMUSG00000083212	5.0178	0.00908138	0.139799
Maff	ENSMUSG00000042622	-1.32245	0.00910232	0.139955
Pgam5	ENSMUSG00000029500	0.544914	0.00912114	0.140152
Itgax	ENSMUSG00000030789	0.846996	0.00913397	0.140257
Ptpre	ENSMUSG00000041836	0.443951	0.00914248	0.140295
Gm1979	ENSMUSG00000091049	-5.41324	0.00915762	0.140435
Ccdc88b	ENSMUSG00000047810	0.57806	0.00918277	0.140728
Gm16421	ENSMUSG00000082840	5.78591	0.00919424	0.140811
Lrrc73	ENSMUSG00000071073	1.91371	0.00920572	0.140895
1700006E09Rik	ENSMUSG00000010841	-5.12518	0.00923633	0.141109
Ndufv2	ENSMUSG00000024099	-0.321986	0.00923786	0.141109
Tns4	ENSMUSG00000017607	1.21519	0.00922817	0.141109
Samd13	ENSMUSG00000048652	-4.24383	0.0092617	0.141195
Prr5l	ENSMUSG00000032841	0.56659	0.00925536	0.141195
Gm6451	ENSMUSG00000084166	2.67904	0.00926008	0.141195
Bmpr1b	ENSMUSG00000052430	-2.77663	0.00927155	0.141253
E2f1	ENSMUSG00000027490	0.554893	0.00928574	0.141327
Gm6177	ENSMUSG00000057499	5.45565	0.0092885	0.141327
Scd4	ENSMUSG00000050195	1.2652	0.00929687	0.141362
Gm13055	ENSMUSG00000085774	3.56682	0.00934743	0.142038
Asprv1	ENSMUSG00000033508	1.44419	0.00936695	0.142242
AU040320	ENSMUSG00000028830	-0.295924	0.00937556	0.14228
Gm9959	ENSMUSG00000054957	-4.32118	0.00939004	0.142315
Hypk	ENSMUSG00000027245	-0.574369	0.00938449	0.142315
Rpl12-ps2	ENSMUSG00000083792	3.48895	0.00940994	0.142524
Naa16	ENSMUSG00000022020	0.388287	0.00941682	0.142536
Zfp692	ENSMUSG00000037243	0.497906	0.00943998	0.142794
Cct8l1	ENSMUSG00000038044	-5.21646	0.00944985	0.142844
Gm13321	ENSMUSG00000083547	2.50804	0.00945559	0.142844
Cyc1	ENSMUSG00000022551	-0.451924	0.00950712	0.14353
Hspe1-ps3	ENSMUSG00000092344	-5.24008	0.00957354	0.144112
Gm24836	ENSMUSG00000084558	-5.09123	0.00964427	0.144112
Gm13473	ENSMUSG00000083776	-4.18696	0.0096158	0.144112
1700016P03Rik	ENSMUSG00000085609	-3.4804	0.00964902	0.144112
Ppp1r14c	ENSMUSG00000040653	-1.45336	0.00965688	0.144112
Hist3h2a	ENSMUSG00000078851	-1.42786	0.0095748	0.144112
Gm10491	ENSMUSG00000073291	-1.20038	0.00962238	0.144112
Exph5	ENSMUSG00000034584	-0.657245	0.00964073	0.144112
Col16a1	ENSMUSG00000040690	-0.544744	0.00955423	0.144112
Igsf10	ENSMUSG00000036334	-0.383716	0.00958486	0.144112
Acadsb	ENSMUSG00000030861	-0.351179	0.00961821	0.144112
Rpl34	ENSMUSG00000062006	0.302764	0.00956929	0.144112
Rab4a	ENSMUSG00000019478	0.910989	0.00965298	0.144112
3930402G23Rik	ENSMUSG00000038917	4.87649	0.00964582	0.144112
Pllp	ENSMUSG00000031775	5.03161	0.00961305	0.144112
Wbp2nl	ENSMUSG00000022455	5.15581	0.00965627	0.144112
Rbm45	ENSMUSG00000042369	0.382596	0.00966851	0.144193
Gm11399	ENSMUSG00000087111	3.6525	0.00967558	0.144206
Gm15934	ENSMUSG00000090088	-5.10736	0.00969792	0.144263
Klf15	ENSMUSG00000030087	-1.24003	0.00969784	0.144263
Scube1	ENSMUSG00000016763	-0.813083	0.00969257	0.144263
Gm5113	ENSMUSG00000066647	-1.04163	0.00972558	0.14449
Mterf2	ENSMUSG00000049038	-0.972865	0.00972553	0.14449
Tepp	ENSMUSG00000090206	-4.30089	0.00973651	0.14452
Ahnak2	ENSMUSG00000072812	-0.766907	0.0097444	0.14452
Slc45a3	ENSMUSG00000026435	-0.652168	0.00974619	0.14452
Gm11651	ENSMUSG00000085297	4.71031	0.00977406	0.144841
Nup133	ENSMUSG00000039509	0.349508	0.00978438	0.144902
Adgrg1	ENSMUSG00000031785	0.333661	0.00980573	0.145126
Rps11-ps2	ENSMUSG00000081929	-3.68662	0.00983443	0.145274
Tmem154	ENSMUSG00000056498	0.557891	0.00982901	0.145274
Mir221	ENSMUSG00000065422	-4.96348	0.00987062	0.145362
Qars	ENSMUSG00000032604	0.334392	0.00986878	0.145362
Ctdp1	ENSMUSG00000033323	0.340903	0.00986845	0.145362
Il21	ENSMUSG00000027718	4.07309	0.00987153	0.145362
Armc9	ENSMUSG00000062590	-0.433933	0.00989066	0.145552
Cyp4f40	ENSMUSG00000090700	-5.51966	0.0100358	0.145751
Scg3	ENSMUSG00000032181	-5.06799	0.00992031	0.145751
Ptgdr2	ENSMUSG00000034117	-5.04191	0.00991799	0.145751
Gm15049	ENSMUSG00000081463	-4.67454	0.0100357	0.145751
Foxd3	ENSMUSG00000067261	-4.59557	0.0100419	0.145751
Wisp3	ENSMUSG00000062074	-4.51674	0.00998055	0.145751
Dupd1	ENSMUSG00000063821	-3.97729	0.00995058	0.145751
Gm13179	ENSMUSG00000086018	-3.30709	0.00994014	0.145751
Rasl2-9	ENSMUSG00000083649	-2.97248	0.0100669	0.145751
Cyb561	ENSMUSG00000019590	-0.83755	0.00995218	0.145751
S100a1	ENSMUSG00000044080	-0.403116	0.0100431	0.145751
Slc12a2	ENSMUSG00000024597	-0.350108	0.00995777	0.145751
Thbs1	ENSMUSG00000040152	-0.325249	0.010059	0.145751
Dcaf11	ENSMUSG00000022214	-0.317243	0.00998114	0.145751
Slc9a9	ENSMUSG00000031129	0.386421	0.01004	0.145751
Gfi1b	ENSMUSG00000026815	0.692447	0.0100269	0.145751
Vsig10l	ENSMUSG00000070604	1.07027	0.00997149	0.145751
Gm20707	ENSMUSG00000093594	1.42607	0.010007	0.145751
Sgk2	ENSMUSG00000017868	2.45647	0.0100687	0.145751
Gm24620	ENSMUSG00000064558	3.49774	0.0100513	0.145751
Tcrg-C1	ENSMUSG00000076749	3.50984	0.00999853	0.145751
Traj16	ENSMUSG00000076913	5.44082	0.00998342	0.145751
Eif2c5	ENSMUSG00000085146	5.95883	0.0100729	0.145751
Gm24245	ENSMUSG00000087943	-3.25534	0.0100885	0.145858
Slc25a34	ENSMUSG00000040740	-1.70458	0.0100991	0.145858
Tmsb4x	ENSMUSG00000049775	0.412114	0.0100929	0.145858
Tex22	ENSMUSG00000012211	3.42487	0.0101498	0.146318
Snrpf	ENSMUSG00000020018	0.39692	0.0101956	0.146708
Casr	ENSMUSG00000051980	-3.79578	0.0102076	0.14679
Map4k2	ENSMUSG00000024948	0.307752	0.0102407	0.147174
Unc13d	ENSMUSG00000057948	0.428613	0.0102983	0.147894
Rhbdf2	ENSMUSG00000020806	0.452796	0.0103034	0.147894
1700029M20Rik	ENSMUSG00000086788	-4.40179	0.0103352	0.148259
Gm12999	ENSMUSG00000087352	1.6126	0.0103608	0.148534
Agtrap	ENSMUSG00000029007	0.363645	0.0103845	0.148745
Gm12586	ENSMUSG00000084401	4.44985	0.0103882	0.148745
Gm13544	ENSMUSG00000086995	-1.87729	0.0104154	0.14886
Cybb	ENSMUSG00000015340	0.498597	0.0104107	0.14886
Hsd3b6	ENSMUSG00000027869	4.51208	0.0104124	0.14886
Itga7	ENSMUSG00000025348	-0.698735	0.010425	0.148905
Gm16059	ENSMUSG00000085802	-2.66187	0.0104626	0.149169
Haus4	ENSMUSG00000022177	0.705986	0.0104515	0.149169
Gm12005	ENSMUSG00000081631	3.37814	0.0104596	0.149169
Uchl1	ENSMUSG00000029223	-1.39917	0.0104759	0.149267
Lipe	ENSMUSG00000003123	0.466349	0.0104883	0.149353
Aldoa	ENSMUSG00000030695	-0.590947	0.010503	0.14947
Rnf13	ENSMUSG00000036503	-0.332674	0.0105159	0.149482
Vps36	ENSMUSG00000031479	-0.298504	0.0105166	0.149482
Gm13938	ENSMUSG00000086354	-1.84421	0.0105318	0.149516
F2rl2	ENSMUSG00000021675	0.983686	0.0105292	0.149516
Mok	ENSMUSG00000056458	1.84914	0.010565	0.149896
Hsp25-ps1	ENSMUSG00000078915	-3.84289	0.0105806	0.150024
Gabrd	ENSMUSG00000029054	5.44845	0.0105869	0.150024
Gm16105	ENSMUSG00000084849	-5.28903	0.010608	0.150141
Arhgap17	ENSMUSG00000030766	0.318958	0.0106044	0.150141
Mrgprx2	ENSMUSG00000074109	4.86822	0.0106301	0.150361
Arhgap4	ENSMUSG00000031389	0.485629	0.0106402	0.150414
Zfp24	ENSMUSG00000051469	-0.319119	0.0106608	0.150614
Gm22840	ENSMUSG00000089069	-5.55516	0.0106885	0.150914
Dynlt1-ps1	ENSMUSG00000082691	-4.88751	0.0107132	0.15108
Gm26225	ENSMUSG00000064442	-2.93559	0.0107081	0.15108
Ankrd12	ENSMUSG00000034647	-0.287698	0.0107804	0.151936
Tmem8c	ENSMUSG00000009214	-5.04169	0.0108026	0.152157
Gm12645	ENSMUSG00000082597	-5.71643	0.0108161	0.152216
Sfrp2	ENSMUSG00000027996	-0.879058	0.0108199	0.152216
Col10a1	ENSMUSG00000039462	-3.66256	0.0108473	0.152295
Fam222a	ENSMUSG00000041930	-2.34838	0.0108689	0.152295
Pla2g12a	ENSMUSG00000027999	-0.521683	0.0108705	0.152295
Krba1	ENSMUSG00000042810	-0.39556	0.0108533	0.152295
mt-Atp6	ENSMUSG00000064357	-0.333093	0.0108875	0.152295
1700020I14Rik	ENSMUSG00000085438	-0.284301	0.0108908	0.152295
Gm17134	ENSMUSG00000090860	3.42532	0.0108709	0.152295
Mir1839	ENSMUSG00000093107	3.67405	0.0108835	0.152295
5330434G04Rik	ENSMUSG00000087620	5.6359	0.0108764	0.152295
Hspb1	ENSMUSG00000004951	-1.08133	0.010905	0.152377
Spats2l	ENSMUSG00000038305	-0.716525	0.0109097	0.152377
Gapdh	ENSMUSG00000057666	-0.423044	0.010937	0.152385
Sec61g	ENSMUSG00000078974	0.552394	0.0109378	0.152385
Etohd2	ENSMUSG00000089875	1.19702	0.0109432	0.152385
Cd8b1	ENSMUSG00000053044	2.26794	0.010923	0.152385
Gm17305	ENSMUSG00000091095	4.83762	0.0109403	0.152385
Gm12656	ENSMUSG00000083359	5.41167	0.010954	0.152385
Atp5g3	ENSMUSG00000018770	-0.411559	0.0109815	0.152648
2010111I01Rik	ENSMUSG00000021458	-0.387365	0.0109919	0.152702
Gm6623	ENSMUSG00000092374	-4.79614	0.0112017	0.152825
Fbxl13	ENSMUSG00000048520	-4.49422	0.0112221	0.152825
Gm25072	ENSMUSG00000092974	-4.42163	0.0112603	0.152825
Gm14419	ENSMUSG00000078875	-3.84364	0.0111383	0.152825
Gm15701	ENSMUSG00000086656	-3.36825	0.0111566	0.152825
Dhrs7c	ENSMUSG00000033044	-1.85068	0.0112461	0.152825
Ypel1	ENSMUSG00000022773	-1.00168	0.0110471	0.152825
Col14a1	ENSMUSG00000022371	-0.64313	0.0111816	0.152825
Ddx20	ENSMUSG00000027905	-0.414134	0.0110614	0.152825
Hadhb	ENSMUSG00000059447	-0.413154	0.0110401	0.152825
Bag3	ENSMUSG00000030847	-0.407526	0.0112278	0.152825
Cs	ENSMUSG00000005683	-0.293505	0.0112395	0.152825
Ugcg	ENSMUSG00000028381	0.382158	0.0112469	0.152825
Zdhhc14	ENSMUSG00000034265	0.410345	0.0110726	0.152825
Oard1	ENSMUSG00000040771	0.416746	0.0110906	0.152825
Irf8	ENSMUSG00000041515	0.420774	0.0111883	0.152825
Hmha1	ENSMUSG00000035697	0.427502	0.0110535	0.152825
Chdh	ENSMUSG00000015970	0.482159	0.0110655	0.152825
Ubash3b	ENSMUSG00000032020	0.519398	0.011162	0.152825
Zdhhc13	ENSMUSG00000030471	0.55589	0.0111896	0.152825
Fbxl4	ENSMUSG00000040410	0.557709	0.011107	0.152825
Nfkbib	ENSMUSG00000030595	0.618561	0.0110606	0.152825
Slc6a4	ENSMUSG00000020838	0.70006	0.0110142	0.152825
Gm7701	ENSMUSG00000091363	0.786991	0.0112498	0.152825
9630013D21Rik	ENSMUSG00000059027	1.21808	0.0111911	0.152825
Icam4	ENSMUSG00000001014	1.29658	0.0112267	0.152825
Cxcr5	ENSMUSG00000047880	1.45148	0.011102	0.152825
Ulk4	ENSMUSG00000040936	1.48891	0.0111506	0.152825
Gm14027	ENSMUSG00000090248	2.57574	0.0112105	0.152825
Ighv3-6	ENSMUSG00000076672	2.67444	0.0112242	0.152825
Sox6os	ENSMUSG00000030664	2.80289	0.0111479	0.152825
Gm12101	ENSMUSG00000083990	3.13567	0.0112168	0.152825
Upk1b	ENSMUSG00000049436	3.46872	0.0110899	0.152825
Igf2os	ENSMUSG00000086266	4.25154	0.0111454	0.152825
Gm12265	ENSMUSG00000085132	5.16427	0.0111088	0.152825
Cd200	ENSMUSG00000022661	-0.461746	0.0112892	0.153074
Egln2	ENSMUSG00000058709	-0.330773	0.0112943	0.153074
Kcnc1	ENSMUSG00000058975	-0.731106	0.0113027	0.153098
Mapk8	ENSMUSG00000021936	0.361505	0.0113236	0.153292
Ablim2	ENSMUSG00000029095	-0.699345	0.011343	0.153467
Gm3244	ENSMUSG00000083380	4.15987	0.011374	0.153707
Tvp23b	ENSMUSG00000014177	-0.425975	0.0113855	0.153774
Slc39a2	ENSMUSG00000072572	-2.62706	0.0113954	0.153818
Gpaa1	ENSMUSG00000022561	0.612206	0.0114124	0.153959
Dpp10	ENSMUSG00000036815	-5.04944	0.0114356	0.154182
Dstyk	ENSMUSG00000042046	-0.270852	0.0115037	0.154708
Dkc1	ENSMUSG00000031403	0.340515	0.0114918	0.154708
Foxp4	ENSMUSG00000023991	0.421624	0.0115144	0.154708
Gm25447	ENSMUSG00000089622	4.59751	0.0115083	0.154708
4933427E11Rik	ENSMUSG00000044276	5.3368	0.0114946	0.154708
Nod2	ENSMUSG00000055994	-0.760053	0.0115234	0.154727
Pkd1l3	ENSMUSG00000048827	0.953302	0.0115291	0.154727
Hadh	ENSMUSG00000027984	-0.351298	0.0115527	0.154955
Ak7	ENSMUSG00000041323	4.13327	0.0115687	0.155081
4833413E03Rik	ENSMUSG00000013562	-4.25009	0.0115833	0.155114
Irf1	ENSMUSG00000018899	0.371635	0.0115845	0.155114
Blm	ENSMUSG00000030528	0.484435	0.011607	0.155326
Mroh5	ENSMUSG00000072487	-5.53916	0.0116689	0.155384
Matn3	ENSMUSG00000020583	-3.60639	0.0116547	0.155384
Tnnc2	ENSMUSG00000017300	-1.07849	0.0116846	0.155384
Fgfr1op2	ENSMUSG00000040242	0.272502	0.0116832	0.155384
Shmt1	ENSMUSG00000020534	0.702946	0.0116777	0.155384
Timm9	ENSMUSG00000021079	0.782035	0.0116239	0.155384
Aldh3b2	ENSMUSG00000075296	2.16943	0.0116284	0.155384
Gm15950	ENSMUSG00000089818	3.13477	0.0116674	0.155384
Cldn19	ENSMUSG00000066058	3.7614	0.0116488	0.155384
Slc6a21	ENSMUSG00000070568	5.41298	0.0116333	0.155384
Gm24139	ENSMUSG00000084729	-3.21667	0.0117132	0.155601
Wfs1	ENSMUSG00000039474	-0.554822	0.0117143	0.155601
Zfp36l1	ENSMUSG00000021127	-0.292724	0.0117306	0.155729
Rps17	ENSMUSG00000061787	0.299734	0.0117385	0.155746
Mir361	ENSMUSG00000065510	-5.2065	0.0117554	0.155807
Hk3	ENSMUSG00000025877	0.494253	0.0117617	0.155807
Ky	ENSMUSG00000035606	-1.26561	0.0117722	0.155839
Igsf23	ENSMUSG00000040498	-4.34836	0.0118078	0.155913
Zfp706	ENSMUSG00000062397	0.289543	0.0118151	0.155913
Lrrc8d	ENSMUSG00000046079	0.319194	0.0118011	0.155913
Angpt1	ENSMUSG00000022309	0.446691	0.011821	0.155913
Dmkn	ENSMUSG00000060962	2.81781	0.011792	0.155913
C230034O21Rik	ENSMUSG00000086181	-2.43452	0.0118371	0.155989
Gm6506	ENSMUSG00000082233	-3.50063	0.0118441	0.155993
Grm1	ENSMUSG00000019828	1.166	0.0118842	0.156349
Car5a	ENSMUSG00000025317	3.43025	0.0118912	0.156349
Ascl4	ENSMUSG00000085111	-5.28994	0.011944	0.15672
Gm15318	ENSMUSG00000086010	-4.46286	0.011953	0.15672
Angptl1	ENSMUSG00000033544	-1.20869	0.0119315	0.15672
Mgat1	ENSMUSG00000020346	0.263951	0.0119613	0.15672
Stard4	ENSMUSG00000024378	0.409685	0.0119634	0.15672
Cyba	ENSMUSG00000006519	0.549373	0.0119665	0.15672
Gm25993	ENSMUSG00000093132	4.39046	0.0119854	0.156879
Wfikkn1	ENSMUSG00000071192	-2.09837	0.0120154	0.157016
Nt5dc2	ENSMUSG00000071547	0.389496	0.0120356	0.157184
Myf5	ENSMUSG00000000435	-5.28125	0.012102	0.157454
Ttc24	ENSMUSG00000051036	-4.82011	0.0120991	0.157454
Dio3	ENSMUSG00000075707	-4.29821	0.0120983	0.157454
Slc46a1	ENSMUSG00000020829	-1.02308	0.0121091	0.157454
Kremen1	ENSMUSG00000020393	-0.377638	0.012101	0.157454
Acsm3	ENSMUSG00000030935	3.58959	0.0121036	0.157454
Cyp2c29	ENSMUSG00000003053	5.01644	0.0121051	0.157454
4930579M01Rik	ENSMUSG00000086190	-5.23575	0.0121317	0.157645
Gm18737	ENSMUSG00000092458	4.94563	0.0121486	0.157776
Gdpd4	ENSMUSG00000035582	-4.82539	0.0122272	0.158709
Prdm14	ENSMUSG00000042414	-5.32902	0.0122406	0.158795
9930111J21Rik1	ENSMUSG00000069893	0.727169	0.0122934	0.159301
Pax5	ENSMUSG00000014030	0.49142	0.0123051	0.159365
Thumpd1	ENSMUSG00000030942	0.382884	0.0123333	0.159554
Baat	ENSMUSG00000039653	5.1009	0.0123295	0.159554
Gm6189	ENSMUSG00000090637	5.21481	0.0123561	0.15976
Mas1	ENSMUSG00000068037	-3.54617	0.0123701	0.159852
Zfp936	ENSMUSG00000064194	-5.81533	0.0123903	0.159877
Slc9a3r1	ENSMUSG00000020733	0.437664	0.0123926	0.159877
Gm20506	ENSMUSG00000092222	3.6383	0.0123903	0.159877
4930417H01Rik	ENSMUSG00000087017	4.79102	0.0124231	0.160182
Tmco4	ENSMUSG00000041143	0.693675	0.0124345	0.160241
Abcb8	ENSMUSG00000028973	-0.482908	0.0124482	0.160328
Inpp5d	ENSMUSG00000026288	0.330683	0.0124852	0.160663
Map4k1	ENSMUSG00000037337	0.461115	0.0124902	0.160663
Emilin2	ENSMUSG00000024053	0.478306	0.0125159	0.160845
Kcnab1	ENSMUSG00000027827	-1.38029	0.0125246	0.160868
Aldh1a3	ENSMUSG00000015134	0.832182	0.0125534	0.161149
Gnat1	ENSMUSG00000034837	-3.91851	0.0125699	0.161183
Rasal2	ENSMUSG00000070565	-0.341163	0.0125891	0.161341
Gm13002	ENSMUSG00000082149	3.76403	0.0125991	0.16138
Sumo3	ENSMUSG00000020265	0.321979	0.0126277	0.161658
Gm42743	ENSMUSG00000050936	0.477118	0.0126499	0.161853
Gm13535	ENSMUSG00000084292	4.42896	0.012659	0.161882
1810041L15Rik	ENSMUSG00000062760	-1.40614	0.0126912	0.162109
Hectd2	ENSMUSG00000041180	-0.478544	0.012714	0.162109
Degs2	ENSMUSG00000021263	3.50189	0.0127185	0.162109
Gm12455	ENSMUSG00000083803	4.53143	0.0127175	0.162109
Gm13716	ENSMUSG00000086905	5.01742	0.0127085	0.162109
Clip4	ENSMUSG00000024059	-0.63203	0.0127489	0.162207
Irf2bpl	ENSMUSG00000034168	-0.319631	0.0127592	0.162207
Naa10	ENSMUSG00000031388	0.496221	0.012741	0.162207
Ephx3	ENSMUSG00000037577	1.60093	0.0127429	0.162207
Gm14021	ENSMUSG00000081264	4.55389	0.0127763	0.162313
4930447A16Rik	ENSMUSG00000022288	-4.93172	0.0128138	0.162678
Gm12727	ENSMUSG00000082768	4.85973	0.012819	0.162678
Tpm3	ENSMUSG00000027940	-0.353395	0.012873	0.163274
Zc3h8	ENSMUSG00000027387	0.87597	0.0128811	0.163289
Mirlet7c-1	ENSMUSG00000065557	-5.86942	0.0129644	0.163811
mt-Co2	ENSMUSG00000064354	-0.320965	0.0129552	0.163811
Uty	ENSMUSG00000068457	-0.290317	0.0129486	0.163811
Mir466h	ENSMUSG00000077941	4.77419	0.0129396	0.163811
Gm7676	ENSMUSG00000068631	5.35023	0.0129588	0.163811
Gm25052	ENSMUSG00000084610	5.81519	0.0129508	0.163811
Dpysl5	ENSMUSG00000029168	-4.14378	0.0129865	0.164001
Mrps33	ENSMUSG00000029918	-0.812419	0.0130784	0.165072
Arntl	ENSMUSG00000055116	0.535289	0.0130993	0.165159
Trim7	ENSMUSG00000040350	-0.538879	0.0131224	0.16536
Clec2e	ENSMUSG00000030155	-3.86257	0.0131698	0.165411
Trip10	ENSMUSG00000019487	-0.380932	0.0131809	0.165411
Htra3	ENSMUSG00000029096	-0.366976	0.0131863	0.165411
Slc35b3	ENSMUSG00000021432	0.546779	0.0131601	0.165411
Rdh16	ENSMUSG00000069456	1.94371	0.0131501	0.165411
Cdh18	ENSMUSG00000040420	3.76877	0.0131903	0.165411
Gm24455	ENSMUSG00000065282	4.14919	0.0131634	0.165411
Cdh26	ENSMUSG00000039155	4.69371	0.0131799	0.165411
Clspn	ENSMUSG00000042489	0.602171	0.0132326	0.165678
Doc2a	ENSMUSG00000052301	3.76883	0.0132329	0.165678
Lrrc7	ENSMUSG00000028176	4.35486	0.0132223	0.165678
Psapl1	ENSMUSG00000043430	5.54247	0.0132407	0.165686
Obox3	ENSMUSG00000066772	-2.61589	0.0132702	0.165803
Nr5a1	ENSMUSG00000026751	-4.62403	0.0132862	0.165813
Zfp729b	ENSMUSG00000058093	0.427612	0.0132864	0.165813
Mtmr7	ENSMUSG00000039431	2.06129	0.0133064	0.165974
Myom2	ENSMUSG00000031461	-1.01013	0.0133284	0.166141
Prrg1	ENSMUSG00000047996	-0.633755	0.0133431	0.166166
Ndufaf4	ENSMUSG00000028261	-0.594423	0.0133915	0.166443
Snx32	ENSMUSG00000056185	-0.548955	0.013407	0.166443
Dennd5b	ENSMUSG00000030313	-0.319042	0.0133972	0.166443
Zbtb7b	ENSMUSG00000028042	0.431474	0.0133918	0.166443
Lrrc38	ENSMUSG00000028584	1.39648	0.0134082	0.166443
Rbm10	ENSMUSG00000031060	0.283282	0.013417	0.166447
Rbm3	ENSMUSG00000031167	0.335609	0.0134228	0.166447
Masp1	ENSMUSG00000022887	-1.35247	0.0134325	0.166479
Hlf	ENSMUSG00000003949	-0.601437	0.0134616	0.166751
Foxh1	ENSMUSG00000033837	-4.51944	0.0134761	0.166842
Gm11224	ENSMUSG00000084342	-1.94603	0.0134862	0.166879
Acan	ENSMUSG00000030607	-1.10224	0.0135004	0.166965
Gmip	ENSMUSG00000036246	0.394917	0.0135123	0.167024
Tle1	ENSMUSG00000008305	-0.401708	0.0135536	0.16718
Gm7599	ENSMUSG00000083332	4.55433	0.0135494	0.16718
Tas2r108	ENSMUSG00000037140	5.10047	0.0135534	0.16718
Atp5b	ENSMUSG00000025393	-0.263777	0.0136118	0.167632
Wdr76	ENSMUSG00000027242	0.556691	0.0136104	0.167632
Gm25276	ENSMUSG00000077488	4.96402	0.013604	0.167632
Tifab	ENSMUSG00000049625	0.463683	0.0136305	0.167774
Dao	ENSMUSG00000042096	3.2172	0.0136459	0.167875
Mir669e	ENSMUSG00000080653	-5.15376	0.013666	0.167885
Pi4k2a	ENSMUSG00000025178	-0.410039	0.013672	0.167885
Tex261	ENSMUSG00000014748	0.287478	0.0136755	0.167885
Gm1123	ENSMUSG00000044860	4.67684	0.0136706	0.167885
9630041A04Rik	ENSMUSG00000057710	-4.14851	0.0136945	0.168029
Gm22101	ENSMUSG00000088553	-3.93004	0.0137172	0.168219
Pfkfb4	ENSMUSG00000025648	0.420471	0.0137319	0.168224
Klf1	ENSMUSG00000054191	0.505335	0.0137285	0.168224
Syce1	ENSMUSG00000025480	-5.11189	0.0137458	0.168305
Folr1	ENSMUSG00000001827	4.24031	0.0137698	0.168511
Cobl	ENSMUSG00000020173	-1.09125	0.0137944	0.168669
Gdpgp1	ENSMUSG00000050973	-0.732595	0.0137972	0.168669
Mecom	ENSMUSG00000027684	-0.487313	0.0138207	0.168691
Gm13722	ENSMUSG00000083594	-0.360764	0.0138195	0.168691
Gm7493	ENSMUSG00000066693	-4.59984	0.0138357	0.168785
Mageb16-ps1	ENSMUSG00000082106	-4.1585	0.0138606	0.16884
Bcl11a	ENSMUSG00000000861	0.464507	0.0138525	0.16884
Psme2	ENSMUSG00000079197	0.586217	0.0138619	0.16884
C230004F18Rik	ENSMUSG00000071753	-5.75969	0.0138794	0.168966
Gtf2a1	ENSMUSG00000020962	0.275596	0.0139182	0.169349
Emcn	ENSMUSG00000054690	-0.375788	0.0139403	0.16953
Zfp385a	ENSMUSG00000000552	0.461999	0.0139575	0.169651
Gm12187	ENSMUSG00000083178	-5.48023	0.0140042	0.17013
Tmprss3	ENSMUSG00000024034	-0.923426	0.0140238	0.170279
Bmp10	ENSMUSG00000030046	-5.09706	0.0140494	0.170412
Ptk2b	ENSMUSG00000059456	0.339542	0.0140467	0.170412
Cfap221	ENSMUSG00000036962	-5.36807	0.0140984	0.170634
Gm9795	ENSMUSG00000045048	-4.67621	0.0140921	0.170634
Meox2	ENSMUSG00000036144	-0.710661	0.0141116	0.170634
D10Jhu81e	ENSMUSG00000053329	-0.445889	0.0140827	0.170634
Atp5o	ENSMUSG00000022956	-0.341171	0.0140924	0.170634
Bcs1l	ENSMUSG00000026172	0.828695	0.014106	0.170634
Spic	ENSMUSG00000004359	0.623374	0.0141231	0.170685
Arhgap44	ENSMUSG00000033389	-0.979251	0.0141602	0.171044
Gm9999	ENSMUSG00000056509	-5.74082	0.0142191	0.171429
Dhcr7	ENSMUSG00000058454	0.796289	0.0142094	0.171429
Agmat	ENSMUSG00000040706	4.81225	0.0142026	0.171429
Gm24833	ENSMUSG00000080425	4.8784	0.0142214	0.171429
Gm15708	ENSMUSG00000086894	-1.55278	0.0142741	0.171531
Penk	ENSMUSG00000045573	-0.831237	0.0142645	0.171531
Pias2	ENSMUSG00000025423	-0.332383	0.0142615	0.171531
Nom1	ENSMUSG00000001569	0.364935	0.0142421	0.171531
Rnaseh2c	ENSMUSG00000024925	0.41232	0.0142728	0.171531
Gm14762	ENSMUSG00000078314	3.02049	0.0142618	0.171531
Gm17103	ENSMUSG00000091238	-5.08639	0.0143019	0.171778
Tmem57	ENSMUSG00000028826	-0.249201	0.0143109	0.171797
Gm24877	ENSMUSG00000089404	-4.6731	0.014365	0.171816
Gm23834	ENSMUSG00000077624	-4.46808	0.0143342	0.171816
Katnbl1	ENSMUSG00000027132	-0.590158	0.0143612	0.171816
Smc1a	ENSMUSG00000041133	0.266359	0.0143423	0.171816
Bbc3	ENSMUSG00000002083	0.745087	0.0143788	0.171816
Gm5265	ENSMUSG00000058622	3.79649	0.0143708	0.171816
Trbv15	ENSMUSG00000076472	4.74214	0.0143608	0.171816
Slc16a5	ENSMUSG00000045775	4.87898	0.0143766	0.171816
Il23a	ENSMUSG00000025383	-5.21863	0.0143874	0.17182
Oas1a	ENSMUSG00000052776	-2.06139	0.0143939	0.17182
Ivns1abp	ENSMUSG00000023150	-0.257116	0.014433	0.17204
Pcgf6	ENSMUSG00000025050	0.73505	0.0144344	0.17204
Hivep2	ENSMUSG00000015501	-0.351543	0.0144512	0.172074
H2-Ob	ENSMUSG00000041538	0.778974	0.014452	0.172074
Gm22027	ENSMUSG00000084686	-4.03107	0.0144779	0.172119
Ank3	ENSMUSG00000069601	-0.433669	0.0144753	0.172119
Gm12485	ENSMUSG00000083842	5.70398	0.014474	0.172119
Csprs	ENSMUSG00000062783	-3.44325	0.0145296	0.172124
Bcam	ENSMUSG00000002980	-0.662583	0.0145083	0.172124
Cklf	ENSMUSG00000054400	0.79736	0.0145252	0.172124
Bloc1s3	ENSMUSG00000057667	0.902341	0.0145115	0.172124
Gm6382	ENSMUSG00000082675	4.86585	0.0145281	0.172124
Gm12405	ENSMUSG00000087054	4.94512	0.0145252	0.172124
Lrp2	ENSMUSG00000027070	-3.91126	0.0145644	0.172444
Gm12444	ENSMUSG00000082194	-4.77079	0.0145935	0.172614
Carnmt1	ENSMUSG00000024726	-0.577065	0.0145865	0.172614
Fndc3c1	ENSMUSG00000033737	-5.97193	0.0146551	0.172711
Gm15703	ENSMUSG00000083890	-5.30208	0.0146758	0.172711
Gm12425	ENSMUSG00000081561	-5.14447	0.014694	0.172711
Cacng6	ENSMUSG00000078815	-1.94931	0.0147314	0.172711
Phka1	ENSMUSG00000034055	-0.504488	0.0146561	0.172711
Acadvl	ENSMUSG00000018574	-0.373325	0.0147415	0.172711
Stard13	ENSMUSG00000016128	-0.364846	0.0147276	0.172711
Mrfap1	ENSMUSG00000055302	-0.258657	0.0146484	0.172711
Camkk2	ENSMUSG00000029471	0.340186	0.0146856	0.172711
Rgs10	ENSMUSG00000030844	0.396262	0.0147251	0.172711
Myo1g	ENSMUSG00000020437	0.412148	0.0146269	0.172711
Cdc45	ENSMUSG00000000028	0.481158	0.014719	0.172711
Mir103-2	ENSMUSG00000065563	3.38247	0.0147006	0.172711
BC049715	ENSMUSG00000047515	3.7788	0.0146311	0.172711
Gm10313	ENSMUSG00000071102	4.13005	0.0147498	0.172711
Gm14822	ENSMUSG00000083049	4.15624	0.0146702	0.172711
Gm2044	ENSMUSG00000085354	4.42255	0.0146865	0.172711
Mnd1-ps	ENSMUSG00000089686	4.69017	0.0147421	0.172711
Gm13615	ENSMUSG00000082499	4.81382	0.0147469	0.172711
Gm23258	ENSMUSG00000088944	5.64157	0.0147136	0.172711
Ippk	ENSMUSG00000021385	-0.619547	0.0147656	0.172808
n-R5s87	ENSMUSG00000084701	4.2655	0.0147762	0.172846
Gm24399	ENSMUSG00000088494	-5.04693	0.014808	0.17307
Gm14277	ENSMUSG00000084113	-4.68187	0.0148143	0.17307
Gm15731	ENSMUSG00000086528	-4.49696	0.0148197	0.17307
Dok7	ENSMUSG00000044716	-2.6321	0.014825	0.17307
Phka2	ENSMUSG00000031295	0.281501	0.0148339	0.173087
Pla2g2c	ENSMUSG00000028750	-5.70456	0.0149115	0.173517
Hgsnat	ENSMUSG00000037260	0.402435	0.0149117	0.173517
Gm20683	ENSMUSG00000093593	2.30405	0.0149089	0.173517
6530401F13Rik	ENSMUSG00000091947	4.42785	0.0149154	0.173517
Hpf1	ENSMUSG00000038005	0.45073	0.0149762	0.173877
Myc	ENSMUSG00000022346	0.682907	0.0149726	0.173877
4933408N05Rik	ENSMUSG00000084848	-4.88404	0.0150375	0.174329
Gm16415	ENSMUSG00000056849	-4.12428	0.0150279	0.174329
Mfsd13a	ENSMUSG00000025227	0.875069	0.0150372	0.174329
Cit	ENSMUSG00000029516	0.373651	0.0150746	0.174585
Cyp2b19	ENSMUSG00000066704	4.83619	0.0150695	0.174585
Ssb	ENSMUSG00000068882	0.294985	0.0150915	0.174608
Slfn5os	ENSMUSG00000086327	3.76109	0.0150915	0.174608
Hspb11	ENSMUSG00000063172	-0.471056	0.0151147	0.174616
Vwa5a	ENSMUSG00000023186	-0.272593	0.0151081	0.174616
Cdk1	ENSMUSG00000019942	0.571283	0.0151003	0.174616
Ugt1a6b	ENSMUSG00000090145	-2.15852	0.0151221	0.174616
Atpif1	ENSMUSG00000054428	0.381961	0.0151427	0.174766
Ccdc86	ENSMUSG00000024732	0.643746	0.0151544	0.174815
Grhl2	ENSMUSG00000022286	-4.39124	0.0151966	0.175038
Fli1	ENSMUSG00000016087	0.308528	0.015209	0.175038
Htr1d	ENSMUSG00000070687	2.19217	0.015201	0.175038
Il9r	ENSMUSG00000020279	3.30128	0.0151882	0.175038
Slc25a31	ENSMUSG00000069041	4.44577	0.0152112	0.175038
Traj51	ENSMUSG00000076880	4.81803	0.015223	0.175087
Il6ra	ENSMUSG00000027947	0.478995	0.0152396	0.175125
Gm16072	ENSMUSG00000082051	2.796	0.0152489	0.175125
Gm14508	ENSMUSG00000085376	4.01529	0.0152481	0.175125
Atg9b	ENSMUSG00000038295	2.51936	0.0153035	0.175667
Grm6	ENSMUSG00000000617	3.76631	0.0153355	0.175947
Gpr75	ENSMUSG00000043999	-1.27731	0.0153511	0.176039
F730035M05Rik	ENSMUSG00000085298	2.63599	0.0153595	0.17605
Gm13559	ENSMUSG00000080985	-4.87424	0.015389	0.176215
Gm15566	ENSMUSG00000083772	-3.22558	0.015389	0.176215
Angel1	ENSMUSG00000021257	-0.838691	0.0154098	0.176366
Fam50b	ENSMUSG00000038246	-5.09597	0.0154856	0.176803
Gm15978	ENSMUSG00000089701	-4.01693	0.0154801	0.176803
Gm17139	ENSMUSG00000092006	4.71138	0.015466	0.176803
Mir3067	ENSMUSG00000092673	5.84263	0.0154859	0.176803
Wdr92	ENSMUSG00000078970	0.524824	0.0155018	0.176898
Hmgn2	ENSMUSG00000003038	0.396548	0.0155346	0.177099
Gm24375	ENSMUSG00000077585	4.92158	0.0155322	0.177099
Epor	ENSMUSG00000006235	0.598069	0.0155423	0.1771
Commd5	ENSMUSG00000055041	-0.845508	0.0155689	0.177204
Zfp85	ENSMUSG00000058331	-0.794835	0.0155742	0.177204
Gm20775	ENSMUSG00000075359	-4.30257	0.0156206	0.177558
Cenpp	ENSMUSG00000021391	0.81069	0.0156173	0.177558
Pmaip1	ENSMUSG00000024521	0.962499	0.0156423	0.177632
Gm17230	ENSMUSG00000091730	2.76732	0.015637	0.177632
Rab33a	ENSMUSG00000031104	-4.09027	0.0156588	0.177677
Gm15729	ENSMUSG00000086146	3.21046	0.0156691	0.177677
Igkv3-10	ENSMUSG00000076596	5.43498	0.015668	0.177677
Gsdmcl1	ENSMUSG00000062543	-5.12238	0.0156857	0.177778
Gm6640	ENSMUSG00000083681	-2.65473	0.0157417	0.178327
Crybg3	ENSMUSG00000091562	-0.323676	0.0157516	0.178353
Gm24958	ENSMUSG00000088634	-4.02875	0.0157947	0.178725
Gas2l1	ENSMUSG00000034201	0.406593	0.0157998	0.178725
Mir411	ENSMUSG00000065477	-5.51138	0.015821	0.178791
Armc12	ENSMUSG00000024223	-4.58992	0.015818	0.178791
Mir486	ENSMUSG00000070084	4.35883	0.0158299	0.178805
Gm25865	ENSMUSG00000088872	-5.4144	0.0158602	0.179061
Adap1	ENSMUSG00000056413	0.684099	0.01589	0.179223
Dnm3	ENSMUSG00000040265	-0.608975	0.0159272	0.179407
Mvb12b	ENSMUSG00000038740	0.358279	0.0159231	0.179407
Gm13387	ENSMUSG00000087028	0.572129	0.015935	0.179407
Cstf1	ENSMUSG00000027498	0.412004	0.0159484	0.179448
Gm15809	ENSMUSG00000090135	-4.67465	0.0159641	0.179539
9430041J12Rik	ENSMUSG00000086155	-5.36875	0.0159932	0.179605
Piwil2	ENSMUSG00000033644	-1.30849	0.0160085	0.179605
Chek1	ENSMUSG00000032113	0.731161	0.0160057	0.179605
Gm9888	ENSMUSG00000052724	2.24952	0.0159989	0.179605
Mir1932	ENSMUSG00000088015	4.1585	0.0159856	0.179605
Gmeb1	ENSMUSG00000028901	0.305325	0.0160265	0.17972
Rab11fip4os2	ENSMUSG00000086569	-5.36221	0.0160613	0.179958
Pom121	ENSMUSG00000053293	0.327774	0.0160631	0.179958
Mir140	ENSMUSG00000065439	-2.47952	0.0160715	0.179965
Gm12945	ENSMUSG00000087394	4.69224	0.0160792	0.179965
Gm16016	ENSMUSG00000083538	-4.36708	0.0161043	0.180022
Atp5f1	ENSMUSG00000000563	-0.259134	0.0161094	0.180022
Taf15	ENSMUSG00000020680	0.280156	0.0161222	0.180022
Cenpe	ENSMUSG00000045328	0.410909	0.0161149	0.180022
Snx20	ENSMUSG00000031662	0.830511	0.0161229	0.180022
AF357425	ENSMUSG00000088294	-5.61118	0.0161538	0.180109
DQ267101	ENSMUSG00000064496	-5.61117	0.0161409	0.180109
Gm6184	ENSMUSG00000081674	4.19204	0.0161535	0.180109
Rab11fip3	ENSMUSG00000037098	-0.386438	0.0161625	0.18012
Gm13033	ENSMUSG00000083816	3.64704	0.0161848	0.180282
Mir125b-2	ENSMUSG00000065472	4.8782	0.0161961	0.180322
Pglyrp4	ENSMUSG00000042250	6.17312	0.0162282	0.180593
Arid5a	ENSMUSG00000037447	0.362382	0.0162417	0.180657
Tceal6	ENSMUSG00000031409	-5.05117	0.0162812	0.180819
Myoz1	ENSMUSG00000068697	-1.14011	0.0163028	0.180819
Zfp366	ENSMUSG00000050919	-0.552473	0.0162865	0.180819
Bin1	ENSMUSG00000024381	-0.315583	0.0162929	0.180819
Mir30c-1	ENSMUSG00000065490	3.76431	0.016302	0.180819
Gm16274	ENSMUSG00000084836	4.69215	0.0162803	0.180819
Podnl1	ENSMUSG00000012889	-0.513238	0.0163513	0.181271
Serpinb8	ENSMUSG00000026315	-1.20244	0.0163803	0.181386
Syna	ENSMUSG00000085957	3.61559	0.016385	0.181386
Gm7222	ENSMUSG00000083236	4.37027	0.0164104	0.181495
Dnmt3b	ENSMUSG00000027478	0.558618	0.0164965	0.18236
Cep76	ENSMUSG00000073542	0.438103	0.0165458	0.182387
Cd33	ENSMUSG00000004609	0.532744	0.0165388	0.182387
Lair1	ENSMUSG00000055541	0.600802	0.0165451	0.182387
A430093F15Rik	ENSMUSG00000067577	3.91033	0.0165123	0.182387
Zbtb9	ENSMUSG00000079605	4.53904	0.0165183	0.182387
Gm14317	ENSMUSG00000086179	-5.06581	0.0165721	0.182591
BC051019	ENSMUSG00000031022	-5.34871	0.0167125	0.182757
Mir3108	ENSMUSG00000093241	-4.39743	0.0166255	0.182757
Snai3	ENSMUSG00000006587	-2.18759	0.0167057	0.182757
F7	ENSMUSG00000031443	-2.07283	0.0166223	0.182757
Pbld2	ENSMUSG00000020072	-1.52031	0.0166375	0.182757
Nr5a2	ENSMUSG00000026398	-1.43755	0.0167046	0.182757
Phyh	ENSMUSG00000026664	-0.538298	0.0166074	0.182757
Uqcc2	ENSMUSG00000024208	-0.449181	0.0166812	0.182757
Mbnl2	ENSMUSG00000022139	-0.247496	0.0167009	0.182757
Sumf2	ENSMUSG00000025538	0.731279	0.0166415	0.182757
Gm15349	ENSMUSG00000082682	3.91977	0.0166645	0.182757
Rps12-ps19	ENSMUSG00000082481	4.11206	0.0166669	0.182757
Gm5417	ENSMUSG00000049414	4.16725	0.0167066	0.182757
Pamr1	ENSMUSG00000027188	-0.57259	0.016739	0.18296
1700003G18Rik	ENSMUSG00000087621	-5.80264	0.0167996	0.183451
Ift88os	ENSMUSG00000086486	5.19941	0.0167965	0.183451
Reg4	ENSMUSG00000027876	-5.34873	0.0168475	0.183467
Serpinb1c	ENSMUSG00000079049	-3.90706	0.016864	0.183467
Mrgprb1	ENSMUSG00000070547	-3.37911	0.0168374	0.183467
Sp110	ENSMUSG00000070034	0.392962	0.0168353	0.183467
Trpc6	ENSMUSG00000031997	0.571349	0.0168366	0.183467
Gm14486	ENSMUSG00000087268	3.91351	0.0168613	0.183467
Gm23765	ENSMUSG00000087779	4.25582	0.0168363	0.183467
Pnma2	ENSMUSG00000046204	5.19896	0.0168595	0.183467
Gm3835	ENSMUSG00000083922	-4.06695	0.0168832	0.18359
Astn1	ENSMUSG00000026587	-4.07471	0.0169115	0.183812
Cd86	ENSMUSG00000022901	0.604586	0.0169651	0.184309
Gm17040	ENSMUSG00000091366	-4.39695	0.0170169	0.18476
Pfn2	ENSMUSG00000027805	-0.54919	0.0170276	0.18476
Gm22637	ENSMUSG00000088769	2.16772	0.0170383	0.18476
Gm11712	ENSMUSG00000087683	-5.20741	0.0170859	0.185077
Fam136b-ps	ENSMUSG00000055416	5.09387	0.0170795	0.185077
Ptprh	ENSMUSG00000035429	5.37787	0.0170913	0.185077
Gm15581	ENSMUSG00000085264	3.8218	0.0171036	0.185124
Gm11472	ENSMUSG00000081946	4.47386	0.017133	0.185356
Pde3a	ENSMUSG00000041741	0.455889	0.0171535	0.185456
Elavl3	ENSMUSG00000003410	1.17798	0.0171661	0.185456
[truncated: 19,604 more rows]
