# Supplementary material for: Differential changes in bone strength of two inbred mouse strains following administration of a sclerostin-neutralizing antibody during growth
Source: PLoS One. 2019 Apr 4;14(4):e0214520. doi: 10.1371/journal.pone.0214520 (PMC6448823; doi:10.1371/journal.pone.0214520)
Supplement: S3 Table — (XLSM) [file pone.0214520.s003.xlsm]

## Sheet: FC-IPA
MGI Symbol	GeneID	log Fold Change	p-value	q-value
Dntt	ENSMUSG00000025014	-1.16035	4.11e-06	0.0959522
Plekha6	ENSMUSG00000041757	0.915964	1.26e-05	0.147178
Ifi203	ENSMUSG00000039997	-0.620999	3.59e-05	0.167272
Col2a1	ENSMUSG00000022483	-0.838292	9.59e-05	0.319419
Postn	ENSMUSG00000027750	-0.699209	0.000242345	0.626427
Synpr	ENSMUSG00000056296	5.02684	0.000268565	0.626427
Gm26355	ENSMUSG00000088845	-5.88284	0.000918198	0.656162
Cd163l1	ENSMUSG00000025461	-5.66201	0.000702176	0.656162
Gm25967	ENSMUSG00000087793	-5.39302	0.000453118	0.656162
Gm11865	ENSMUSG00000083725	-5.06807	0.000696415	0.656162
Prr30	ENSMUSG00000042888	-4.98242	0.000672204	0.656162
Ptn	ENSMUSG00000029838	-1.31889	0.000947682	0.656162
Pou2af1	ENSMUSG00000032053	-0.886242	0.000824287	0.656162
Ccdc170	ENSMUSG00000019767	-0.873618	0.000965039	0.656162
Loxl2	ENSMUSG00000034205	-0.81712	0.000521428	0.656162
Xaf1	ENSMUSG00000040483	-0.790726	0.000860127	0.656162
Tnn	ENSMUSG00000026725	-0.702444	0.000561672	0.656162
Cyp26b1	ENSMUSG00000063415	0.935584	0.00100888	0.656162
Slc6a15	ENSMUSG00000019894	1.2622	0.000948219	0.656162
Dock3	ENSMUSG00000039716	1.98274	0.00101273	0.656162
Rgs7	ENSMUSG00000026527	2.30723	0.00087576	0.656162
Grin2c	ENSMUSG00000020734	3.11761	0.000515028	0.656162
Oasl2	ENSMUSG00000029561	-0.618657	0.00108679	0.667092
Ifit1	ENSMUSG00000034459	-0.9066	0.00137422	0.781794
4931413K12Rik	ENSMUSG00000085088	5.26037	0.00143545	0.797188
Usp9y	ENSMUSG00000069044	-5.7619	0.00217264	0.843145
Gm7984	ENSMUSG00000049891	-5.69819	0.00173695	0.843145
Hfm1	ENSMUSG00000043410	-5.44071	0.00216676	0.843145
Gm5832	ENSMUSG00000084021	-5.21129	0.00190229	0.843145
Kera	ENSMUSG00000019932	-3.36749	0.00215925	0.843145
Cyp2f2	ENSMUSG00000052974	-2.85868	0.00170201	0.843145
H2-T-ps	ENSMUSG00000073405	-1.41076	0.00165925	0.843145
Ifi207	ENSMUSG00000073490	-0.664805	0.00193328	0.843145
Pax5	ENSMUSG00000014030	-0.614312	0.00172921	0.843145
Fhl1	ENSMUSG00000023092	0.792836	0.00215804	0.843145
Lars2	ENSMUSG00000035202	2.63484	0.00211822	0.843145
Gm8835	ENSMUSG00000092457	3.51953	0.00220501	0.843145
Gnat1	ENSMUSG00000034837	5.14769	0.00187871	0.843145
Gm15721	ENSMUSG00000085565	-5.12175	0.00227978	0.852221
AY512915	ENSMUSG00000068180	-5.11971	0.00247405	0.867076
Gm10369	ENSMUSG00000072573	-4.78394	0.00274647	0.867076
Drc7	ENSMUSG00000031786	-1.55317	0.00273703	0.867076
Coro6	ENSMUSG00000020836	0.601579	0.0025488	0.867076
Gm15662	ENSMUSG00000089855	3.84963	0.00293672	0.867076
Gm23407	ENSMUSG00000064472	-4.91363	0.00300767	0.874887
Olfml1	ENSMUSG00000051041	-0.88263	0.00303819	0.874887
Epha8	ENSMUSG00000028661	-4.53996	0.00309592	0.880639
Zfp952	ENSMUSG00000053390	-0.588429	0.00325659	0.893647
Pkd1l2	ENSMUSG00000034416	-3.26032	0.00338267	0.902455
Gsg1l	ENSMUSG00000046182	0.80049	0.00340834	0.902455
Adamtsl5	ENSMUSG00000043822	0.994983	0.00333798	0.902455
Gm24194	ENSMUSG00000080455	5.5497	0.00344345	0.902455
Slc25a31	ENSMUSG00000069041	-5.55965	0.0044554	0.909507
Rnf32	ENSMUSG00000029130	-5.37615	0.00510752	0.909507
Adam2	ENSMUSG00000022039	-5.32449	0.00515267	0.909507
Gm26109	ENSMUSG00000065904	-5.27665	0.00480324	0.909507
Gm12344	ENSMUSG00000082550	-5.23124	0.00426392	0.909507
Gm6304	ENSMUSG00000071867	-5.17641	0.00400442	0.909507
Gm16210	ENSMUSG00000081608	-5.04109	0.00489714	0.909507
Cd200r2	ENSMUSG00000090176	-5.03996	0.00368153	0.909507
Gm11954	ENSMUSG00000084170	-4.60604	0.00497197	0.909507
Gm14238	ENSMUSG00000083341	-4.52106	0.00458424	0.909507
Brinp3	ENSMUSG00000035131	-4.51099	0.00564343	0.909507
Tnfaip8l3	ENSMUSG00000074345	-4.42755	0.00411246	0.909507
6030408B16Rik	ENSMUSG00000075408	-4.10894	0.00547885	0.909507
Lrrc3b	ENSMUSG00000045201	-3.26752	0.00495192	0.909507
Nalcn	ENSMUSG00000000197	-3.11265	0.00550426	0.909507
Stk32a	ENSMUSG00000039954	-1.62718	0.00540128	0.909507
Igll1	ENSMUSG00000075370	-1.24855	0.00577508	0.909507
Oas2	ENSMUSG00000032690	-0.943226	0.00583243	0.909507
Slamf6	ENSMUSG00000015314	-0.773391	0.00484084	0.909507
Rag1	ENSMUSG00000061311	-0.724488	0.00436687	0.909507
Irf4	ENSMUSG00000021356	-0.696085	0.00375682	0.909507
Fam129c	ENSMUSG00000043243	-0.665091	0.00429584	0.909507
Mpl	ENSMUSG00000006389	0.644069	0.00466295	0.909507
Nrgn	ENSMUSG00000053310	0.649523	0.00475076	0.909507
Gm4204	ENSMUSG00000079139	0.677728	0.0044734	0.909507
Timm8a1	ENSMUSG00000048007	0.927591	0.00460876	0.909507
Atp1a2	ENSMUSG00000007097	0.987634	0.00565011	0.909507
Pm20d2	ENSMUSG00000054659	1.25475	0.00356658	0.909507
Gm23162	ENSMUSG00000092822	4.41439	0.00581771	0.909507
Mia2	ENSMUSG00000035349	4.45428	0.00526268	0.909507
Gm13013	ENSMUSG00000081330	4.55059	0.00537481	0.909507
Gm24811	ENSMUSG00000093054	5.13334	0.00353428	0.909507
Gm7936	ENSMUSG00000055771	5.15594	0.0058331	0.909507
4933406M09Rik	ENSMUSG00000050526	5.89678	0.00380674	0.909507
Thap8	ENSMUSG00000013928	6.00692	0.00454275	0.909507
Trbj2-1	ENSMUSG00000076492	5.00516	0.0059795	0.917578
Gm17231	ENSMUSG00000091908	-4.87422	0.00607997	0.920879
Mir135a-1	ENSMUSG00000065407	-5.63444	0.00624508	0.927812
Zbp1	ENSMUSG00000027514	-1.04359	0.00621906	0.927812
Gm8206	ENSMUSG00000091568	-5.1384	0.0063186	0.932793
Tpsab1	ENSMUSG00000024173	-5.13264	0.00696237	0.936489
Gm26144	ENSMUSG00000077663	-5.08444	0.00729729	0.936489
Il33	ENSMUSG00000024810	-4.59067	0.00717812	0.936489
Adamts13	ENSMUSG00000014852	-4.46461	0.0069667	0.936489
Gm11846	ENSMUSG00000085909	-4.43469	0.00663907	0.936489
Islr2	ENSMUSG00000051243	-2.4204	0.0067436	0.936489
Gm12276	ENSMUSG00000081944	-1.79785	0.00716603	0.936489
H2-M9	ENSMUSG00000067201	-0.69488	0.00724749	0.936489
Gbp2	ENSMUSG00000028270	-0.62839	0.00690392	0.936489
Bach2	ENSMUSG00000040270	-0.586873	0.00703212	0.936489
B4galt2	ENSMUSG00000028541	0.610475	0.00654974	0.936489
Fbxo40	ENSMUSG00000047746	0.919415	0.00683558	0.936489
Hspb7	ENSMUSG00000006221	0.968597	0.0069496	0.936489
Fabp3	ENSMUSG00000028773	1.10477	0.00679781	0.936489
Myh2	ENSMUSG00000033196	1.2111	0.00730722	0.936489
Adprhl1	ENSMUSG00000031448	1.321	0.00690728	0.936489
Slc22a18	ENSMUSG00000000154	2.71782	0.00711264	0.936489
Trav9n-1	ENSMUSG00000092251	5.34513	0.00696203	0.936489
Traj7	ENSMUSG00000076921	5.38694	0.0064762	0.936489
3425401B19Rik	ENSMUSG00000071540	0.870997	0.00737679	0.940239
n-R5s193	ENSMUSG00000064798	2.07239	0.00743648	0.942695
Phf11d	ENSMUSG00000068245	-0.822267	0.00762584	0.956305
Gm11702	ENSMUSG00000084277	4.36946	0.00771777	0.957537
Trhde	ENSMUSG00000050663	-5.23946	0.00820897	0.960297
Mrgprx2	ENSMUSG00000074109	-5.12908	0.00807997	0.960297
Gm12726	ENSMUSG00000082061	-4.51685	0.00789111	0.960297
Gm5459	ENSMUSG00000090305	-3.99784	0.00799305	0.960297
Gm25736	ENSMUSG00000092906	-3.83821	0.00802191	0.960297
Slamf7	ENSMUSG00000038179	-0.804529	0.00791804	0.960297
Tpm2	ENSMUSG00000028464	0.959327	0.00816152	0.960297
Ocln	ENSMUSG00000021638	2.87464	0.00790349	0.960297
Trpc4	ENSMUSG00000027748	4.48979	0.00801973	0.960297
Necab1	ENSMUSG00000040536	-4.07607	0.00856872	0.981931
Mybph	ENSMUSG00000042451	-2.45358	0.00869327	0.981931
Mir343	ENSMUSG00000076315	4.59965	0.00857323	0.981931
Dnah9	ENSMUSG00000056752	-5.13306	0.00876691	0.983116
Trbj2-7	ENSMUSG00000076497	-4.36854	0.00901063	0.994605
Srrm4	ENSMUSG00000063919	-4.36763	0.00914749	0.994605
A930011G23Rik	ENSMUSG00000089809	-4.19915	0.00906332	0.994605
Gm23935	ENSMUSG00000076258	0.645351	0.00916785	0.994605
Panx2	ENSMUSG00000058441	4.50738	0.00914686	0.994605
Gm10705	ENSMUSG00000074506	2.80135	0.00925374	0.999276
Epyc	ENSMUSG00000019936	-5.20036	0.0164958	1
Gm24833	ENSMUSG00000080425	-5.06339	0.0120775	1
Gm25782	ENSMUSG00000084475	-4.95406	0.0201249	1
4921508M14Rik	ENSMUSG00000052376	-4.93796	0.0140287	1
Gm13615	ENSMUSG00000082499	-4.92241	0.0137669	1
Mcf2	ENSMUSG00000031139	-4.88829	0.0267552	1
Gm24431	ENSMUSG00000077261	-4.88695	0.0227298	1
Cpne6	ENSMUSG00000022212	-4.8738	0.0178703	1
Nwd2	ENSMUSG00000090061	-4.87233	0.0169913	1
Fbxw24	ENSMUSG00000062275	-4.821	0.0103841	1
Gm15397	ENSMUSG00000085176	-4.81587	0.0183482	1
BC035947	ENSMUSG00000090486	-4.81195	0.0302947	1
Tmsb15b2	ENSMUSG00000089996	-4.80895	0.0213068	1
Trbj1-7	ENSMUSG00000076489	-4.78046	0.0114077	1
Gm12703	ENSMUSG00000052767	-4.72619	0.0144288	1
Nudt10	ENSMUSG00000073293	-4.71918	0.0164906	1
Rnu2-10	ENSMUSG00000065944	-4.71606	0.0179852	1
Gm26008	ENSMUSG00000089422	-4.67803	0.0324431	1
Glod5	ENSMUSG00000031163	-4.66229	0.0103081	1
Gm25316	ENSMUSG00000080476	-4.6386	0.0182931	1
Gm24877	ENSMUSG00000089404	-4.59601	0.0172712	1
Gm13299	ENSMUSG00000087577	-4.59018	0.0409618	1
Gm2214	ENSMUSG00000080922	-4.57283	0.0194284	1
Mir758	ENSMUSG00000076459	-4.57141	0.0195062	1
Traj39	ENSMUSG00000076891	-4.56214	0.0233434	1
Gm24982	ENSMUSG00000077644	-4.55717	0.0206386	1
Gm7241	ENSMUSG00000089808	-4.53257	0.0422508	1
Olfr433	ENSMUSG00000045381	-4.51284	0.0173661	1
Gm22087	ENSMUSG00000088964	-4.49882	0.0221683	1
Nat8f3	ENSMUSG00000051262	-4.49522	0.039771	1
Spock3	ENSMUSG00000054162	-4.48793	0.0226625	1
Igkv7-33	ENSMUSG00000076575	-4.4725	0.0109333	1
Cpn2	ENSMUSG00000023176	-4.46776	0.00960546	1
Gm15016	ENSMUSG00000083223	-4.46665	0.0183981	1
Gm24061	ENSMUSG00000088114	-4.45699	0.0261669	1
Igkv4-57	ENSMUSG00000076556	-4.43786	0.00949947	1
Gm25071	ENSMUSG00000092973	-4.42987	0.0251909	1
Gm23988	ENSMUSG00000080684	-4.42454	0.0289015	1
Gm13543	ENSMUSG00000083745	-4.4212	0.019903	1
Insrr	ENSMUSG00000005640	-4.41589	0.0150747	1
Gm5420	ENSMUSG00000056716	-4.41117	0.0240761	1
Spz1	ENSMUSG00000046957	-4.40414	0.0254439	1
Oosp2	ENSMUSG00000055895	-4.40138	0.0263117	1
Traj41	ENSMUSG00000076889	-4.3977	0.0255504	1
Xlr5c	ENSMUSG00000067764	-4.39322	0.0473139	1
4930545L23Rik	ENSMUSG00000085247	-4.38359	0.0205579	1
Lcn4	ENSMUSG00000026919	-4.37685	0.0178162	1
Gm15156	ENSMUSG00000084932	-4.36071	0.011189	1
Klrb1-ps1	ENSMUSG00000079295	-4.35572	0.0369302	1
Grid2ip	ENSMUSG00000010825	-4.34215	0.0210955	1
Gm13132	ENSMUSG00000081276	-4.33532	0.0129769	1
Gm26458	ENSMUSG00000064766	-4.32837	0.0320438	1
Gm24444	ENSMUSG00000087869	-4.325	0.0157027	1
Gm16274	ENSMUSG00000084836	-4.32025	0.0236556	1
BC048644	ENSMUSG00000074052	-4.31839	0.00949674	1
Il22ra1	ENSMUSG00000037157	-4.31494	0.0155853	1
Tmem28	ENSMUSG00000071719	-4.30445	0.0334925	1
Gm15182	ENSMUSG00000082528	-4.29128	0.0267903	1
Gm2832	ENSMUSG00000091110	-4.28724	0.0447023	1
Gm20416	ENSMUSG00000092185	-4.28515	0.0125581	1
Fndc3c1	ENSMUSG00000033737	-4.28372	0.0489294	1
Insm2	ENSMUSG00000045440	-4.28364	0.0512346	1
Zswim2	ENSMUSG00000034552	-4.28348	0.0555985	1
Scarletltr	ENSMUSG00000093759	-4.28042	0.0313941	1
Fam71d	ENSMUSG00000056987	-4.27862	0.0245608	1
Gm13594	ENSMUSG00000086881	-4.27794	0.0189718	1
Gm17181	ENSMUSG00000091123	-4.26192	0.020299	1
Gm12580	ENSMUSG00000086470	-4.25311	0.0208734	1
Gm25422	ENSMUSG00000077407	-4.24809	0.0365924	1
Sucnr1	ENSMUSG00000027762	-4.22732	0.0325289	1
Gm15521	ENSMUSG00000085638	-4.2265	0.0174268	1
Gm11313	ENSMUSG00000080730	-4.212	0.0263871	1
D630008O14Rik	ENSMUSG00000054006	-4.20914	0.0243764	1
Gm24045	ENSMUSG00000065047	-4.18549	0.0155936	1
Fam187a	ENSMUSG00000075510	-4.17855	0.0384833	1
Tac4	ENSMUSG00000020872	-4.17103	0.0214213	1
Nap1l5	ENSMUSG00000055430	-4.16848	0.0266926	1
Ubxn10	ENSMUSG00000043621	-4.1681	0.0258861	1
Gm14587	ENSMUSG00000081300	-4.16555	0.0540439	1
Gm26288	ENSMUSG00000077356	-4.16502	0.0561484	1
B020031M17Rik	ENSMUSG00000078537	-4.16142	0.0305895	1
Gm16158	ENSMUSG00000086410	-4.15916	0.0317192	1
Lipi	ENSMUSG00000032948	-4.15827	0.040625	1
Gm15628	ENSMUSG00000089733	-4.12794	0.0408905	1
Agbl4	ENSMUSG00000061298	-4.12308	0.0356826	1
E030025P04Rik	ENSMUSG00000078605	-4.11949	0.0289449	1
2700046A07Rik	ENSMUSG00000041789	-4.11339	0.0314645	1
Gm15650	ENSMUSG00000087703	-4.10523	0.045084	1
Alms1-ps2	ENSMUSG00000090098	-4.08839	0.0325181	1
Luzp2	ENSMUSG00000063297	-4.0817	0.0298299	1
Gm20387	ENSMUSG00000092448	-4.07918	0.0103332	1
Gm22090	ENSMUSG00000088960	-4.07326	0.0205252	1
Slitrk5	ENSMUSG00000033214	-4.07165	0.0470896	1
D630039A03Rik	ENSMUSG00000052117	-4.06987	0.0614069	1
Gm2904	ENSMUSG00000079101	-4.05098	0.0275766	1
Tex11	ENSMUSG00000009670	-4.04653	0.0474924	1
Pinlyp	ENSMUSG00000011632	-4.02364	0.03154	1
Gm8814	ENSMUSG00000082360	-4.02324	0.0536178	1
Dnajc22	ENSMUSG00000038009	-4.01105	0.042766	1
Gm6226	ENSMUSG00000086926	-4.00903	0.0429377	1
Rnase2a	ENSMUSG00000047222	-4.00537	0.0204972	1
Syngr3	ENSMUSG00000007021	-4.00271	0.0388688	1
4930533B01Rik	ENSMUSG00000084798	-3.99704	0.020217	1
Gm13535	ENSMUSG00000084292	-3.99168	0.022582	1
Trbj1-1	ENSMUSG00000076483	-3.98302	0.0521631	1
Gm10490	ENSMUSG00000073290	-3.98006	0.0426304	1
Gm6245	ENSMUSG00000090475	-3.97975	0.0240968	1
Gm22306	ENSMUSG00000064626	-3.97965	0.0278407	1
Gabra5	ENSMUSG00000055078	-3.97326	0.0560837	1
Gm8261	ENSMUSG00000081718	-3.97245	0.0465501	1
Sspnos	ENSMUSG00000085414	-3.95817	0.048648	1
Gm20443	ENSMUSG00000092219	-3.95565	0.0558125	1
Gm25303	ENSMUSG00000093021	-3.95257	0.0359513	1
4930524O07Rik	ENSMUSG00000090207	-3.95219	0.034583	1
Gm14127	ENSMUSG00000082740	-3.93865	0.0554583	1
Cacng5	ENSMUSG00000040373	-3.92674	0.0274682	1
Ren1	ENSMUSG00000070645	-3.92612	0.0360007	1
Gm15990	ENSMUSG00000087256	-3.92457	0.0394905	1
Orm3	ENSMUSG00000028359	-3.92235	0.0407249	1
Gm648	ENSMUSG00000064016	-3.91827	0.0584037	1
1700019G24Rik	ENSMUSG00000085416	-3.90362	0.0270734	1
4931406G06Rik	ENSMUSG00000085398	-3.90358	0.0156655	1
Gm11281	ENSMUSG00000078917	-3.89584	0.0322114	1
Gm15626	ENSMUSG00000081822	-3.89432	0.0464542	1
Gm11008	ENSMUSG00000078891	-3.89118	0.0462491	1
Gm8587	ENSMUSG00000071207	-3.88015	0.0308666	1
Kcng3	ENSMUSG00000045053	-3.8772	0.0156614	1
1700015E13Rik	ENSMUSG00000042800	-3.87462	0.0232557	1
Gm23294	ENSMUSG00000077338	-3.87283	0.056222	1
Gm23258	ENSMUSG00000088944	-3.8704	0.0546319	1
4930583P06Rik	ENSMUSG00000086954	-3.86805	0.0710685	1
4932414N04Rik	ENSMUSG00000079324	-3.8634	0.0403336	1
Gm16171	ENSMUSG00000081372	-3.85416	0.0213165	1
Gm25762	ENSMUSG00000077172	-3.85227	0.0580869	1
Gria1	ENSMUSG00000020524	-3.8484	0.0335076	1
Gm14416	ENSMUSG00000082724	-3.81738	0.0284487	1
Gm15036	ENSMUSG00000082347	-3.81637	0.0642478	1
Fam90a1b	ENSMUSG00000043549	-3.78605	0.0459001	1
1700066O22Rik	ENSMUSG00000085800	-3.78596	0.0386899	1
1700019N19Rik	ENSMUSG00000026931	-3.77021	0.0625739	1
Gm13781	ENSMUSG00000086854	-3.76633	0.0401	1
Gm12462	ENSMUSG00000086211	-3.74928	0.0269321	1
Gm11941	ENSMUSG00000083565	-3.74656	0.0380901	1
Gm11836	ENSMUSG00000081239	-3.74166	0.0252872	1
1700003M07Rik	ENSMUSG00000085389	-3.73647	0.040559	1
Fabp9	ENSMUSG00000027528	-3.73512	0.0437526	1
Gm14219	ENSMUSG00000083913	-3.73386	0.0482077	1
Gabrb1	ENSMUSG00000029212	-3.72782	0.0620883	1
Gm13403	ENSMUSG00000085987	-3.72344	0.0740453	1
Gm15148	ENSMUSG00000082423	-3.72149	0.0659474	1
Gm15229	ENSMUSG00000085880	-3.70284	0.0491117	1
Gm13713	ENSMUSG00000085135	-3.68719	0.0687364	1
Gm13282	ENSMUSG00000084192	-3.68372	0.0216215	1
Gm13111	ENSMUSG00000085069	-3.68029	0.0375231	1
4930417H01Rik	ENSMUSG00000087017	-3.67773	0.0528513	1
Gm13708	ENSMUSG00000086069	-3.67757	0.0712841	1
Gm25037	ENSMUSG00000093159	-3.67502	0.0813865	1
Zyg11a	ENSMUSG00000034645	-3.65599	0.0686204	1
H2-M10.2	ENSMUSG00000023083	-3.64682	0.0228089	1
Mmd2	ENSMUSG00000039533	-3.64114	0.0463104	1
Mir693	ENSMUSG00000076141	-3.64044	0.0468133	1
Ccdc89	ENSMUSG00000044362	-3.63644	0.0291448	1
Gm25280	ENSMUSG00000087894	-3.63475	0.0695058	1
Ighv15-2	ENSMUSG00000076688	-3.61485	0.076898	1
D930007J09Rik	ENSMUSG00000042874	-3.60768	0.0541714	1
Gm4887	ENSMUSG00000086229	-3.60174	0.0414379	1
Gm20470	ENSMUSG00000092190	-3.60111	0.0509725	1
Gm12153	ENSMUSG00000087172	-3.59908	0.0701613	1
4930401O10Rik	ENSMUSG00000085528	-3.59139	0.0672632	1
Gm13070	ENSMUSG00000086767	-3.57278	0.0344712	1
Gm10583	ENSMUSG00000073809	-3.56041	0.0625922	1
Sohlh2	ENSMUSG00000027794	-3.56006	0.0685162	1
Mir674	ENSMUSG00000076376	-3.55955	0.0584227	1
BB557941	ENSMUSG00000084938	-3.5594	0.084169	1
Cd209d	ENSMUSG00000031495	-3.54569	0.0521082	1
Gm13994	ENSMUSG00000087450	-3.54146	0.0459006	1
Rab11fip4os2	ENSMUSG00000086569	-3.52718	0.0692854	1
Gm17200	ENSMUSG00000090608	-3.52657	0.0707572	1
1700001L19Rik	ENSMUSG00000021534	-3.52191	0.0871916	1
H2-Pb	ENSMUSG00000092383	-3.49554	0.0542944	1
Mir669a-3	ENSMUSG00000076028	-3.48483	0.106097	1
E130111B04Rik	ENSMUSG00000087216	-3.4826	0.0845664	1
Gm5401	ENSMUSG00000082406	-3.48075	0.0719168	1
Mir719	ENSMUSG00000076270	-3.48041	0.0699463	1
Parvaos	ENSMUSG00000085049	-3.47312	0.0633613	1
Gm15833	ENSMUSG00000089703	-3.46393	0.0554845	1
Nfasc	ENSMUSG00000026442	-3.45944	0.0585916	1
Mir98	ENSMUSG00000065536	-3.44885	0.0405333	1
Tex40	ENSMUSG00000050623	-3.44794	0.0721248	1
Lrrc9	ENSMUSG00000021090	-3.42418	0.0382803	1
Bhlha9	ENSMUSG00000044243	-3.41651	0.0506927	1
S100a3	ENSMUSG00000001021	-3.41532	0.0446833	1
Gm11753	ENSMUSG00000085548	-3.4093	0.0582802	1
Gm12751	ENSMUSG00000062554	-3.39825	0.0222544	1
Traj24	ENSMUSG00000076905	-3.39515	0.0488564	1
Rpl15-ps3	ENSMUSG00000061167	-3.39055	0.0851492	1
Gm14858	ENSMUSG00000085568	-3.38931	0.0440586	1
Ttc30a2	ENSMUSG00000075272	-3.38895	0.0490675	1
Gm12781	ENSMUSG00000085923	-3.387	0.074243	1
Banf2	ENSMUSG00000037307	-3.38481	0.0814577	1
Gm11924	ENSMUSG00000087180	-3.38057	0.0170191	1
Ighv5-2	ENSMUSG00000076633	-3.36813	0.0401299	1
Gm13716	ENSMUSG00000086905	-3.36378	0.0613948	1
Ccdc34os	ENSMUSG00000086186	-3.3591	0.0676144	1
Gm16225	ENSMUSG00000086884	-3.35844	0.0798696	1
Gm11627	ENSMUSG00000078640	-3.34912	0.0998087	1
Gm10038	ENSMUSG00000058281	-3.34615	0.0386848	1
Atf7ip2	ENSMUSG00000039200	-3.34334	0.0912451	1
Asic2	ENSMUSG00000020704	-3.34269	0.0819317	1
Gm14164	ENSMUSG00000068062	-3.33925	0.0916472	1
Gm22248	ENSMUSG00000064416	-3.33326	0.0554928	1
Myl10	ENSMUSG00000005474	-3.32553	0.0513162	1
Gm15507	ENSMUSG00000084847	-3.3092	0.0779441	1
Gm10617	ENSMUSG00000074065	-3.30786	0.106846	1
Cend1	ENSMUSG00000060240	-3.30726	0.04722	1
Gm7236	ENSMUSG00000090389	-3.30702	0.105616	1
Gm6418	ENSMUSG00000083520	-3.30184	0.0666564	1
BC025446	ENSMUSG00000047728	-3.29875	0.116843	1
Eif3s6-ps2	ENSMUSG00000091697	-3.29119	0.0578851	1
4930562D21Rik	ENSMUSG00000086608	-3.2856	0.0780353	1
Gm14541	ENSMUSG00000084265	-3.28055	0.066609	1
Rpl21-ps15	ENSMUSG00000083596	-3.27723	0.115377	1
Gm16020	ENSMUSG00000072576	-3.27443	0.076724	1
Pramef12	ENSMUSG00000028591	-3.27442	0.110602	1
4933413G19Rik	ENSMUSG00000079304	-3.27296	0.0369352	1
Gm12187	ENSMUSG00000083178	-3.27199	0.081503	1
D5Ertd615e	ENSMUSG00000029092	-3.26425	0.138411	1
Dpp10	ENSMUSG00000036815	-3.26225	0.0659352	1
Scml1	ENSMUSG00000086540	-3.26092	0.109537	1
Gm16142	ENSMUSG00000087469	-3.25961	0.0426837	1
Gm15169	ENSMUSG00000086188	-3.23899	0.033284	1
Uchl4	ENSMUSG00000035337	-3.22838	0.0400847	1
Gm22672	ENSMUSG00000077602	-3.22282	0.0491012	1
Gm12333	ENSMUSG00000085765	-3.22257	0.0301622	1
Il4	ENSMUSG00000000869	-3.22172	0.0511641	1
Crisp3	ENSMUSG00000025433	-3.22085	0.0752632	1
Trbv13-3	ENSMUSG00000076470	-3.21301	0.0735407	1
Gm14211	ENSMUSG00000085709	-3.19924	0.142463	1
Gm25410	ENSMUSG00000065692	-3.17583	0.0347817	1
Rpl30-ps1	ENSMUSG00000057696	-3.1659	0.0772664	1
Trim29	ENSMUSG00000032013	-3.16204	0.060186	1
Gm15412	ENSMUSG00000085751	-3.16091	0.0889359	1
Traj25	ENSMUSG00000076904	-3.16023	0.0384384	1
Pcsk2os2	ENSMUSG00000087115	-3.15967	0.138738	1
Gm23600	ENSMUSG00000087885	-3.15411	0.109826	1
Aanat	ENSMUSG00000020804	-3.14249	0.0657531	1
1700024P16Rik	ENSMUSG00000078612	-3.1276	0.10481	1
E330017L17Rik	ENSMUSG00000086369	-3.12409	0.0906616	1
Rps11-ps4	ENSMUSG00000046620	-3.12297	0.115626	1
Gm12226	ENSMUSG00000078151	-3.12264	0.0308451	1
Gm22676	ENSMUSG00000080622	-3.11804	0.061062	1
Ajap1	ENSMUSG00000039546	-3.11082	0.0756143	1
Gm20655	ENSMUSG00000093672	-3.10814	0.0179513	1
Gm13592	ENSMUSG00000083707	-3.10806	0.129345	1
Gm12070	ENSMUSG00000069939	-3.09771	0.0198247	1
Igkv1-99	ENSMUSG00000076525	-3.09522	0.145811	1
Gm12511	ENSMUSG00000066176	-3.0919	0.0986777	1
Gm26215	ENSMUSG00000089209	-3.07786	0.097392	1
Nek11	ENSMUSG00000035032	-3.07644	0.065387	1
Gm8186	ENSMUSG00000049124	-3.07552	0.061203	1
Rpl31-ps12	ENSMUSG00000083192	-3.06591	0.128151	1
Gm13624	ENSMUSG00000081857	-3.05595	0.0721451	1
Gm12475	ENSMUSG00000083338	-3.05044	0.0616516	1
Gm15366	ENSMUSG00000080726	-3.04795	0.0161338	1
Muc19	ENSMUSG00000044021	-3.04472	0.12997	1
Zfp804a	ENSMUSG00000070866	-3.04446	0.121087	1
Mir5135	ENSMUSG00000092738	-3.04267	0.0560057	1
Gm15634	ENSMUSG00000086279	-3.03135	0.0921898	1
F11	ENSMUSG00000031645	-3.02668	0.100614	1
Mir148b	ENSMUSG00000065560	-3.02616	0.0926907	1
Mir504	ENSMUSG00000070110	-3.02515	0.198243	1
Cldn2	ENSMUSG00000047230	-3.01375	0.0415979	1
Snord91a	ENSMUSG00000077493	-3.0011	0.0200048	1
Sycp3	ENSMUSG00000020059	-2.95835	0.132171	1
Uroc1	ENSMUSG00000034456	-2.95298	0.0711919	1
Trbj1-2	ENSMUSG00000076484	-2.95296	0.1527	1
Tsx	ENSMUSG00000031329	-2.95095	0.0462346	1
4930500M09Rik	ENSMUSG00000044306	-2.95044	0.102574	1
Cyp17a1	ENSMUSG00000003555	-2.94909	0.0866255	1
Gm22915	ENSMUSG00000088240	-2.9485	0.156617	1
Cadps	ENSMUSG00000054423	-2.94441	0.0844529	1
Rptn	ENSMUSG00000041984	-2.94431	0.0846458	1
Gm5060	ENSMUSG00000083978	-2.94297	0.0197152	1
9430002A10Rik	ENSMUSG00000062704	-2.94094	0.131227	1
Vmn2r42	ENSMUSG00000070844	-2.93586	0.157066	1
Tmigd1	ENSMUSG00000020839	-2.92906	0.0866243	1
Mir3089	ENSMUSG00000093091	-2.92851	0.122431	1
Cd40lg	ENSMUSG00000031132	-2.92544	0.092816	1
Cfap221	ENSMUSG00000036962	-2.92093	0.10243	1
Eci3	ENSMUSG00000021416	-2.9204	0.0108539	1
Gm13600	ENSMUSG00000081973	-2.91766	0.124858	1
Gm12208	ENSMUSG00000080951	-2.91688	0.0551539	1
2700033N17Rik	ENSMUSG00000086328	-2.91533	0.0859345	1
Mettl4-ps1	ENSMUSG00000079356	-2.91531	0.0951123	1
Bpifc	ENSMUSG00000050108	-2.91053	0.039808	1
Trbj1-5	ENSMUSG00000076487	-2.90743	0.099776	1
Tshb	ENSMUSG00000027857	-2.90049	0.149624	1
Gm22295	ENSMUSG00000065245	-2.89724	0.0520117	1
Gm11733	ENSMUSG00000069588	-2.8942	0.0731335	1
Gm5912	ENSMUSG00000081436	-2.89398	0.154731	1
Prss47	ENSMUSG00000090658	-2.89228	0.137565	1
Cplx1	ENSMUSG00000033615	-2.88869	0.0568559	1
Gm24532	ENSMUSG00000088576	-2.88141	0.124657	1
Cfap52	ENSMUSG00000020904	-2.87958	0.149535	1
Ttc23l	ENSMUSG00000022249	-2.87887	0.0634148	1
Gm24836	ENSMUSG00000084558	-2.87217	0.0868398	1
Meig1	ENSMUSG00000026650	-2.86889	0.106454	1
Snord73a	ENSMUSG00000064984	-2.86561	0.100151	1
Slc39a12	ENSMUSG00000036949	-2.86196	0.0204412	1
Frmpd3	ENSMUSG00000042425	-2.86163	0.102127	1
Gm15558	ENSMUSG00000087384	-2.85159	0.10062	1
Gm26204	ENSMUSG00000064840	-2.84754	0.130609	1
Pkhd1	ENSMUSG00000043760	-2.84749	0.130719	1
Gm23085	ENSMUSG00000088474	-2.8465	0.133215	1
Trbv2	ENSMUSG00000076462	-2.84644	0.145188	1
Gm1979	ENSMUSG00000091049	-2.84427	0.0986292	1
C330018A13Rik	ENSMUSG00000086655	-2.84422	0.0996751	1
Mir127	ENSMUSG00000070076	-2.84387	0.106796	1
Foxa3	ENSMUSG00000040891	-2.8433	0.119046	1
Gm13861	ENSMUSG00000085382	-2.84314	0.122738	1
Olfr691	ENSMUSG00000043948	-2.84278	0.131156	1
Gm26387	ENSMUSG00000077426	-2.84257	0.0561554	1
Gm3835	ENSMUSG00000083922	-2.84133	0.076226	1
Gm12967	ENSMUSG00000080944	-2.83949	0.0315674	1
Gm12096	ENSMUSG00000081712	-2.81971	0.146254	1
Gm11893	ENSMUSG00000081789	-2.81901	0.0708624	1
Zdhhc19	ENSMUSG00000052363	-2.81755	0.0670714	1
Gm12857	ENSMUSG00000081233	-2.81712	0.0720761	1
Cabp4	ENSMUSG00000024842	-2.80477	0.0894588	1
Gm13442	ENSMUSG00000085737	-2.80462	0.0699828	1
Onecut2	ENSMUSG00000045991	-2.7688	0.18089	1
Gm10012	ENSMUSG00000057580	-2.76859	0.108301	1
Mir338	ENSMUSG00000065600	-2.76655	0.2407	1
Gm22037	ENSMUSG00000087905	-2.75066	0.181667	1
Gm5093	ENSMUSG00000091742	-2.74746	0.051397	1
C230012O17Rik	ENSMUSG00000046219	-2.74333	0.145698	1
Nmbr	ENSMUSG00000019865	-2.74276	0.207561	1
Ighv7-1	ENSMUSG00000076665	-2.74103	0.0136825	1
Ribc2	ENSMUSG00000022431	-2.74048	0.0830007	1
Gm14788	ENSMUSG00000081235	-2.7383	0.131466	1
Rem2	ENSMUSG00000022176	-2.73827	0.0980377	1
Gm15935	ENSMUSG00000084940	-2.73636	0.164727	1
Syt5	ENSMUSG00000004961	-2.73587	0.0405063	1
Ccnb1ip1	ENSMUSG00000071470	-2.72445	0.0521242	1
Slc26a3	ENSMUSG00000001225	-2.72245	0.135433	1
Rpl9-ps1	ENSMUSG00000081906	-2.71907	0.123927	1
Klb	ENSMUSG00000029195	-2.70987	0.0535528	1
Gm15988	ENSMUSG00000083771	-2.70324	0.158522	1
1700008O03Rik	ENSMUSG00000008028	-2.70025	0.0946128	1
Wnt2	ENSMUSG00000010797	-2.69798	0.120693	1
Acss2os	ENSMUSG00000086529	-2.69118	0.131131	1
Gm15908	ENSMUSG00000086786	-2.68655	0.08996	1
Gm12988	ENSMUSG00000082743	-2.68635	0.147155	1
Wbscr25	ENSMUSG00000054909	-2.6801	0.123132	1
Hist1h2br	ENSMUSG00000069303	-2.67995	0.145915	1
Gm23368	ENSMUSG00000093495	-2.67973	0.122681	1
H60c	ENSMUSG00000091618	-2.67955	0.10006	1
Frmd8os	ENSMUSG00000043488	-2.67755	0.0600647	1
Tlx1	ENSMUSG00000025215	-2.67215	0.0944688	1
Gm7927	ENSMUSG00000081706	-2.67165	0.113738	1
Mir708	ENSMUSG00000076143	-2.67156	0.114127	1
Prss8	ENSMUSG00000030800	-2.66777	0.0944549	1
Gm6382	ENSMUSG00000082675	-2.66709	0.158628	1
Gm16237	ENSMUSG00000086694	-2.65568	0.15498	1
Gm13831	ENSMUSG00000083875	-2.65477	0.158092	1
Gm16053	ENSMUSG00000083974	-2.65108	0.151916	1
Nkx2-3	ENSMUSG00000044220	-2.65055	0.143136	1
Sez6l	ENSMUSG00000058153	-2.64977	0.122131	1
Faim2	ENSMUSG00000023011	-2.64887	0.0814427	1
Gm16141	ENSMUSG00000087507	-2.6485	0.0991744	1
Muc15	ENSMUSG00000050808	-2.64593	0.0931866	1
Krt8	ENSMUSG00000049382	-2.645	0.128096	1
Gm13210	ENSMUSG00000083252	-2.64294	0.192292	1
Banf2os	ENSMUSG00000086384	-2.63464	0.0791097	1
4933402J07Rik	ENSMUSG00000069971	-2.63088	0.0774506	1
Cdh22	ENSMUSG00000053166	-2.63016	0.136736	1
Gm11258	ENSMUSG00000083659	-2.62919	0.143262	1
Gm17546	ENSMUSG00000078648	-2.62595	0.123251	1
Gm12317	ENSMUSG00000081690	-2.62396	0.216737	1
Gm13498	ENSMUSG00000083270	-2.60006	0.109405	1
Mir669i	ENSMUSG00000080657	-2.5996	0.1565	1
Gm11191	ENSMUSG00000081924	-2.5993	0.1548	1
Slc22a6	ENSMUSG00000024650	-2.59579	0.137794	1
Gm15164	ENSMUSG00000081573	-2.59415	0.0540073	1
Gm15575	ENSMUSG00000083183	-2.59064	0.135442	1
Rpl21-ps12	ENSMUSG00000058700	-2.58898	0.101279	1
Sh2d1b2	ENSMUSG00000073494	-2.58874	0.0829806	1
Gm10171	ENSMUSG00000089803	-2.58868	0.140332	1
Gm24285	ENSMUSG00000088253	-2.58832	0.141026	1
Gm20663	ENSMUSG00000093378	-2.58614	0.0969904	1
Gm9767	ENSMUSG00000039098	-2.58462	0.105447	1
Slitrk4	ENSMUSG00000046699	-2.58299	0.115932	1
Gm23444	ENSMUSG00000064856	-2.58267	0.0940153	1
Gm4134	ENSMUSG00000092571	-2.58258	0.153159	1
Gm17212	ENSMUSG00000090941	-2.58231	0.15377	1
Gm12704	ENSMUSG00000081030	-2.5769	0.112201	1
Gm12898	ENSMUSG00000085626	-2.57507	0.111535	1
Gm14277	ENSMUSG00000084113	-2.56493	0.164891	1
Vmn2r27	ENSMUSG00000072778	-2.56333	0.146012	1
Gm23897	ENSMUSG00000088735	-2.55947	0.162724	1
Gm12724	ENSMUSG00000086249	-2.55666	0.112231	1
Gm15011	ENSMUSG00000081374	-2.54547	0.0780369	1
Gm14767	ENSMUSG00000081933	-2.54417	0.109098	1
Gm15824	ENSMUSG00000083435	-2.53981	0.111133	1
Gm23010	ENSMUSG00000077339	-2.53627	0.16466	1
Bhlhe22	ENSMUSG00000025128	-2.53596	0.0736142	1
Gm5535	ENSMUSG00000074758	-2.53077	0.0523294	1
Adamdec1	ENSMUSG00000022057	-2.53038	0.0970473	1
Acsm3	ENSMUSG00000030935	-2.52363	0.0736859	1
Gm22045	ENSMUSG00000064928	-2.51606	0.267718	1
Gm11800	ENSMUSG00000083068	-2.51539	0.109533	1
Wfdc18	ENSMUSG00000000983	-2.51378	0.1278	1
Upk1a	ENSMUSG00000006313	-2.51146	0.0752954	1
Gm23354	ENSMUSG00000089051	-2.50778	0.176005	1
Gm9378	ENSMUSG00000082507	-2.50604	0.110792	1
Gm14766	ENSMUSG00000084340	-2.50297	0.11257	1
Igkv4-70	ENSMUSG00000076547	-2.49822	0.125466	1
Gm7361	ENSMUSG00000059645	-2.49777	0.114741	1
Gm15532	ENSMUSG00000080719	-2.49583	0.120033	1
Mxra8os	ENSMUSG00000073679	-2.49459	0.151606	1
Foxe3	ENSMUSG00000044518	-2.49452	0.153288	1
Hmgn2l6	ENSMUSG00000085466	-2.49128	0.193447	1
Trhr	ENSMUSG00000038760	-2.48694	0.246428	1
Hoxa13	ENSMUSG00000038203	-2.48383	0.213867	1
Gm13260	ENSMUSG00000082727	-2.4835	0.146285	1
Gm11100	ENSMUSG00000079357	-2.48337	0.162136	1
Mcoln3	ENSMUSG00000036853	-2.48144	0.0150658	1
Snord72	ENSMUSG00000077737	-2.47799	0.106881	1
Gjd4	ENSMUSG00000036855	-2.47661	0.186578	1
Platr21	ENSMUSG00000086807	-2.47425	0.227005	1
Gm23090	ENSMUSG00000093562	-2.45649	0.144507	1
Dnah2os	ENSMUSG00000086591	-2.45423	0.149727	1
Foxb1	ENSMUSG00000059246	-2.45087	0.067009	1
Gm6977	ENSMUSG00000084289	-2.44695	0.209581	1
Fam184b	ENSMUSG00000015879	-2.4452	0.0699767	1
D230022J07Rik	ENSMUSG00000087176	-2.43825	0.0704519	1
4930554G24Rik	ENSMUSG00000085452	-2.43058	0.128948	1
Astn1	ENSMUSG00000026587	-2.42982	0.137298	1
Gm12402	ENSMUSG00000081437	-2.42955	0.125876	1
Mir188	ENSMUSG00000065398	-2.42598	0.136215	1
Gm16011	ENSMUSG00000081303	-2.41768	0.0352	1
Gm15191	ENSMUSG00000082778	-2.41692	0.191943	1
Gm14442	ENSMUSG00000082376	-2.41512	0.171198	1
Fam19a2	ENSMUSG00000044071	-2.41437	0.217261	1
Gm12246	ENSMUSG00000087629	-2.41435	0.0472775	1
Wnt1	ENSMUSG00000022997	-2.41346	0.0336851	1
Gm25838	ENSMUSG00000089545	-2.41264	0.196304	1
Wbscr28	ENSMUSG00000040576	-2.3927	0.123567	1
Gm12618	ENSMUSG00000083016	-2.3921	0.131553	1
Ccdc183	ENSMUSG00000026940	-2.38989	0.209492	1
Ighv3-8	ENSMUSG00000076674	-2.38417	0.182674	1
Gm20489	ENSMUSG00000092463	-2.37979	0.136174	1
Fmr1nb	ENSMUSG00000062170	-2.37907	0.217946	1
Gata5	ENSMUSG00000015627	-2.37855	0.277328	1
Tmem92	ENSMUSG00000075610	-2.37712	0.187772	1
Gm13286	ENSMUSG00000081501	-2.37636	0.187014	1
Gm12195	ENSMUSG00000085192	-2.37539	0.124032	1
Bloc1s6os	ENSMUSG00000085633	-2.37203	0.177786	1
Gm14291	ENSMUSG00000086098	-2.37185	0.0918745	1
Spata31d1a	ENSMUSG00000050876	-2.37039	0.202025	1
Gm12679	ENSMUSG00000086205	-2.36777	0.207696	1
Pabpn1l	ENSMUSG00000069867	-2.36699	0.178396	1
Dnaja1-ps	ENSMUSG00000090197	-2.36636	0.0912566	1
Pdcd1	ENSMUSG00000026285	-2.35923	0.184686	1
Rps27a-ps2	ENSMUSG00000058838	-2.35859	0.0479103	1
Gm12842	ENSMUSG00000083507	-2.35747	0.270639	1
E030013I19Rik	ENSMUSG00000086843	-2.35643	0.293416	1
Gm20621	ENSMUSG00000093394	-2.35247	0.111461	1
Kcnj13	ENSMUSG00000079436	-2.35126	0.200341	1
Gm19680	ENSMUSG00000070960	-2.34545	0.186352	1
Ttc34	ENSMUSG00000046637	-2.3433	0.210225	1
Gm16573	ENSMUSG00000090038	-2.33726	0.140628	1
Kcnh3	ENSMUSG00000037579	-2.33634	0.0266674	1
Fcrlb	ENSMUSG00000070524	-2.33532	0.0934286	1
Gm25889	ENSMUSG00000088400	-2.33313	0.159874	1
Gm14322	ENSMUSG00000078864	-2.33295	0.0788304	1
Mir3095	ENSMUSG00000093293	-2.32997	0.131667	1
Gm23237	ENSMUSG00000077829	-2.32908	0.123002	1
Ube4bos3	ENSMUSG00000085286	-2.32757	0.206194	1
Gm16103	ENSMUSG00000090243	-2.32505	0.175689	1
Mir466f-3	ENSMUSG00000077981	-2.32332	0.184632	1
Nfe2l3	ENSMUSG00000029832	-2.31962	0.181848	1
Gldn	ENSMUSG00000046167	-2.31486	0.113421	1
Ighv3-5	ENSMUSG00000076670	-2.31279	0.113766	1
Ttll9	ENSMUSG00000074673	-2.31116	0.179349	1
Gm16353	ENSMUSG00000089651	-2.31003	0.294119	1
Pax7	ENSMUSG00000028736	-2.30778	0.129282	1
Gm16178	ENSMUSG00000086681	-2.30565	0.290919	1
Gm8809	ENSMUSG00000081623	-2.30323	0.156557	1
Ttc24	ENSMUSG00000051036	-2.30231	0.210799	1
Mir3102	ENSMUSG00000093296	-2.30192	0.14402	1
Gm14486	ENSMUSG00000087268	-2.30142	0.128522	1
Gm11760	ENSMUSG00000081048	-2.29928	0.0123889	1
Gm8412	ENSMUSG00000092617	-2.29904	0.148162	1
Gm16181	ENSMUSG00000081650	-2.28974	0.100717	1
Gm9311	ENSMUSG00000081492	-2.28922	0.19775	1
Als2cr11	ENSMUSG00000072295	-2.28561	0.249705	1
Plet1	ENSMUSG00000032068	-2.28332	0.143086	1
Pard6b	ENSMUSG00000044641	-2.28253	0.049829	1
Gm15263	ENSMUSG00000084058	-2.27962	0.222991	1
Gm17324	ENSMUSG00000090317	-2.27864	0.300805	1
Gm1110	ENSMUSG00000079644	-2.27489	0.154213	1
Gabra4	ENSMUSG00000029211	-2.26687	0.0930532	1
5330417H12Rik	ENSMUSG00000049740	-2.26653	0.192165	1
Slc22a19	ENSMUSG00000024757	-2.26495	0.169673	1
Gm20538	ENSMUSG00000091471	-2.26417	0.270176	1
9630028H03Rik	ENSMUSG00000085631	-2.26386	0.171547	1
Igkv4-68	ENSMUSG00000076549	-2.26317	0.118236	1
Gm13546	ENSMUSG00000086862	-2.25817	0.182058	1
Trat1	ENSMUSG00000030775	-2.25751	0.0563878	1
Traj12	ENSMUSG00000076917	-2.25749	0.113648	1
Gm12666	ENSMUSG00000066107	-2.25657	0.130682	1
Gm13288	ENSMUSG00000070908	-2.25626	0.185879	1
2310044K18Rik	ENSMUSG00000085080	-2.25401	0.269148	1
Cfap206	ENSMUSG00000028294	-2.25263	0.193598	1
Gm26043	ENSMUSG00000080562	-2.25176	0.232269	1
Gm23865	ENSMUSG00000088348	-2.25079	0.242593	1
Hoxd10	ENSMUSG00000050368	-2.24881	0.289994	1
Gm11821	ENSMUSG00000081884	-2.24538	0.157133	1
Muc4	ENSMUSG00000079620	-2.24462	0.0935404	1
Gm20468	ENSMUSG00000092539	-2.24453	0.215103	1
Gm14798	ENSMUSG00000087640	-2.24261	0.260072	1
Serpina3e-ps	ENSMUSG00000091553	-2.23848	0.229708	1
Gm12586	ENSMUSG00000084401	-2.23608	0.162885	1
4930571N24Rik	ENSMUSG00000086467	-2.2356	0.305357	1
Gm13601	ENSMUSG00000087467	-2.23453	0.149016	1
Gm10155	ENSMUSG00000066180	-2.22733	0.102847	1
Sprn	ENSMUSG00000045733	-2.22564	0.0855138	1
Sorbs2os	ENSMUSG00000085440	-2.22301	0.0435902	1
Bdkrb1	ENSMUSG00000041347	-2.22133	0.178639	1
4930438E09Rik	ENSMUSG00000093472	-2.21837	0.213837	1
Gm5395	ENSMUSG00000082342	-2.21605	0.216482	1
Gm5187	ENSMUSG00000082362	-2.21596	0.173003	1
Gm12796	ENSMUSG00000085721	-2.21412	0.231924	1
Dscam	ENSMUSG00000050272	-2.21405	0.150571	1
2310075C17Rik	ENSMUSG00000089718	-2.2118	0.0826039	1
Mpzl2	ENSMUSG00000032092	-2.20889	0.129189	1
Gm14300	ENSMUSG00000083410	-2.20783	0.295688	1
Gm6395	ENSMUSG00000091905	-2.20781	0.0633814	1
Gm16306	ENSMUSG00000089780	-2.20714	0.183942	1
1700086P04Rik	ENSMUSG00000085085	-2.20135	0.281962	1
Trex2	ENSMUSG00000031372	-2.20072	0.189488	1
Gm16136	ENSMUSG00000089804	-2.19847	0.218083	1
Gm9435	ENSMUSG00000081763	-2.19392	0.166156	1
Gm25845	ENSMUSG00000084537	-2.18821	0.173796	1
Gm6088	ENSMUSG00000083646	-2.1848	0.0470072	1
Ccr4	ENSMUSG00000047898	-2.18419	0.222655	1
Lsamp	ENSMUSG00000061080	-2.182	0.0136613	1
Gm22106	ENSMUSG00000084493	-2.17666	0.110038	1
Pcdh10	ENSMUSG00000049100	-2.17625	0.0506433	1
Ccdc65	ENSMUSG00000003354	-2.17388	0.280649	1
Gm24918	ENSMUSG00000064956	-2.17256	0.252641	1
Trpc5os	ENSMUSG00000072934	-2.16154	0.164678	1
Gm12818	ENSMUSG00000082678	-2.15982	0.14262	1
Gm10604	ENSMUSG00000073995	-2.15392	0.222854	1
B930036N10Rik	ENSMUSG00000091993	-2.15391	0.139944	1
Mir133b	ENSMUSG00000065480	-2.14974	0.337034	1
Mir3066	ENSMUSG00000093037	-2.14853	0.274643	1
Gm25558	ENSMUSG00000088708	-2.1447	0.168679	1
Gm8317	ENSMUSG00000084276	-2.14064	0.176015	1
Gm13803	ENSMUSG00000082820	-2.13133	0.178433	1
Gm12080	ENSMUSG00000083201	-2.13086	0.218077	1
Gm4952	ENSMUSG00000071633	-2.13075	0.189118	1
Gm7222	ENSMUSG00000083236	-2.12664	0.214984	1
Gm12786	ENSMUSG00000085581	-2.1229	0.332051	1
Gm14301	ENSMUSG00000081003	-2.12271	0.205834	1
Gm1947	ENSMUSG00000083841	-2.12225	0.203953	1
Mirlet7c-1	ENSMUSG00000065557	-2.1207	0.198058	1
Gm9992	ENSMUSG00000056133	-2.12018	0.196187	1
Gm14895	ENSMUSG00000081978	-2.12002	0.20167	1
Gm22858	ENSMUSG00000092713	-2.11985	0.13571	1
Gabrr2	ENSMUSG00000023267	-2.11772	0.255358	1
Hhip	ENSMUSG00000064325	-2.11639	0.0439487	1
Gldc	ENSMUSG00000024827	-2.11561	0.304533	1
Calca	ENSMUSG00000030669	-2.11369	0.177355	1
3110079O15Rik	ENSMUSG00000026258	-2.11176	0.298721	1
Gm15510	ENSMUSG00000086604	-2.11058	0.142155	1
Gm23509	ENSMUSG00000065014	-2.11008	0.300728	1
A530099J19Rik	ENSMUSG00000047462	-2.10875	0.0141251	1
Gm15550	ENSMUSG00000084325	-2.09973	0.182894	1
1700071G01Rik	ENSMUSG00000086376	-2.0995	0.182514	1
Vmn2r55	ENSMUSG00000091045	-2.09924	0.155376	1
Xlr3c	ENSMUSG00000058147	-2.09799	0.150522	1
Gm22867	ENSMUSG00000088124	-2.0974	0.268013	1
Sv2c	ENSMUSG00000051111	-2.09462	0.0799275	1
Gm6881	ENSMUSG00000082707	-2.09321	0.172865	1
Kcne1l	ENSMUSG00000090122	-2.08523	0.162427	1
Gm13552	ENSMUSG00000081157	-2.07919	0.241648	1
Brinp1	ENSMUSG00000028351	-2.0784	0.206156	1
Serpinb1c	ENSMUSG00000079049	-2.06285	0.184186	1
n-R5s47	ENSMUSG00000084465	-2.05593	0.299684	1
Gm2541	ENSMUSG00000089698	-2.05476	0.121099	1
Nr1h4	ENSMUSG00000047638	-2.05386	0.0860173	1
Gm12854	ENSMUSG00000078238	-2.04957	0.34083	1
Gm16302	ENSMUSG00000090023	-2.04555	0.234491	1
Mir3075	ENSMUSG00000093081	-2.04419	0.187095	1
Gm13448	ENSMUSG00000086001	-2.04266	0.362415	1
Gm16139	ENSMUSG00000089861	-2.04194	0.296526	1
Gm12248	ENSMUSG00000086962	-2.03333	0.155274	1
C230004F18Rik	ENSMUSG00000071753	-2.03313	0.207349	1
Gm15583	ENSMUSG00000080078	-2.03299	0.161496	1
Zcchc16	ENSMUSG00000071679	-2.03298	0.212198	1
Gm22830	ENSMUSG00000065706	-2.03283	0.216602	1
Gm17213	ENSMUSG00000090743	-2.03278	0.218294	1
2210407C18Rik	ENSMUSG00000037145	-2.02762	0.15094	1
Fam205a1	ENSMUSG00000078721	-2.02572	0.246427	1
Pgr	ENSMUSG00000031870	-2.0229	0.307745	1
Styxl1	ENSMUSG00000019178	-2.01927	0.131311	1
Matn1	ENSMUSG00000040533	-2.01695	0.241606	1
Gm16291	ENSMUSG00000087695	-2.01471	0.307701	1
Gm12492	ENSMUSG00000081329	-2.01018	0.183061	1
Scg3	ENSMUSG00000032181	-2.00562	0.250049	1
Gm14659	ENSMUSG00000081269	-2.00547	0.176651	1
Themis3	ENSMUSG00000024105	-2.00078	0.224397	1
Dgkeos	ENSMUSG00000063109	-1.99696	0.222968	1
Gm26051	ENSMUSG00000077832	-1.99585	0.156049	1
Gm14935	ENSMUSG00000081182	-1.99501	0.114933	1
Slc16a8	ENSMUSG00000032988	-1.99274	0.162213	1
Gm14016	ENSMUSG00000080747	-1.9909	0.216941	1
n-R5s197	ENSMUSG00000065236	-1.98887	0.146897	1
Mir30b	ENSMUSG00000065476	-1.98682	0.142578	1
Gm12681	ENSMUSG00000086498	-1.98625	0.364031	1
Gm25913	ENSMUSG00000088242	-1.98617	0.350944	1
A1cf	ENSMUSG00000052595	-1.98516	0.311237	1
Gm20319	ENSMUSG00000092545	-1.98435	0.194717	1
Gm14832	ENSMUSG00000082907	-1.98292	0.096325	1
Mir1955	ENSMUSG00000088639	-1.98241	0.219433	1
1810059C17Rik	ENSMUSG00000086340	-1.97922	0.323172	1
Ankrd45	ENSMUSG00000044835	-1.97694	0.0700319	1
Gm26226	ENSMUSG00000064443	-1.97296	0.194281	1
Gm25844	ENSMUSG00000084536	-1.97248	0.126482	1
Gsta3	ENSMUSG00000025934	-1.96961	0.106913	1
Gm13333	ENSMUSG00000081139	-1.96873	0.155672	1
Chst8	ENSMUSG00000060402	-1.96839	0.0681692	1
Zfp987	ENSMUSG00000066009	-1.96523	0.262459	1
Ighv14-4	ENSMUSG00000076666	-1.96488	0.226777	1
Gm14400	ENSMUSG00000083817	-1.96113	0.269016	1
Timd2	ENSMUSG00000040413	-1.95901	0.148078	1
Cox20-ps	ENSMUSG00000081359	-1.95841	0.196406	1
Gm13228	ENSMUSG00000082352	-1.95584	0.0565806	1
Gm15934	ENSMUSG00000090088	-1.9535	0.281112	1
Glra2	ENSMUSG00000018589	-1.94943	0.187072	1
1700119I11Rik	ENSMUSG00000082488	-1.94881	0.317818	1
Gm13068	ENSMUSG00000085403	-1.94526	0.167561	1
Gm14717	ENSMUSG00000086207	-1.94225	0.24503	1
Fam221a	ENSMUSG00000047115	-1.93416	0.0778476	1
Gm5084	ENSMUSG00000050765	-1.92963	0.293693	1
Rpl12-ps1	ENSMUSG00000080054	-1.92914	0.182653	1
Dfnb59	ENSMUSG00000075267	-1.92357	0.254964	1
2210406O10Rik	ENSMUSG00000039563	-1.91949	0.215555	1
Gm10684	ENSMUSG00000074385	-1.91906	0.259409	1
Gm12900	ENSMUSG00000082634	-1.91895	0.204524	1
Gm9873	ENSMUSG00000052368	-1.91879	0.397011	1
Gm11989	ENSMUSG00000083553	-1.91824	0.168924	1
Gm23753	ENSMUSG00000088200	-1.91473	0.188363	1
Klrg1	ENSMUSG00000030114	-1.91349	0.236428	1
Doc2b	ENSMUSG00000020848	-1.89994	0.183682	1
Gm11979	ENSMUSG00000082579	-1.89988	0.232557	1
Gm11967	ENSMUSG00000084819	-1.89719	0.214217	1
Gm13603	ENSMUSG00000081299	-1.89673	0.215128	1
Bpifb1	ENSMUSG00000027485	-1.89644	0.215695	1
Gm12341	ENSMUSG00000080763	-1.8943	0.220048	1
Gm13932	ENSMUSG00000083915	-1.8882	0.23384	1
Atp5l2-ps	ENSMUSG00000084168	-1.88277	0.186035	1
Gm5871	ENSMUSG00000093545	-1.88215	0.2678	1
Gm7665	ENSMUSG00000063628	-1.88015	0.201249	1
Rpl36-ps2	ENSMUSG00000024205	-1.88014	0.0306356	1
Far1os	ENSMUSG00000084984	-1.87943	0.118942	1
Kcnh8	ENSMUSG00000035580	-1.87772	0.204698	1
Gm14965	ENSMUSG00000084876	-1.87673	0.226952	1
Gm13465	ENSMUSG00000086710	-1.87547	0.228883	1
Tmeff2	ENSMUSG00000026109	-1.87096	0.2581	1
Gabrg2	ENSMUSG00000020436	-1.87058	0.372519	1
Tmem74b	ENSMUSG00000044364	-1.86828	0.188463	1
Gm16976	ENSMUSG00000085500	-1.86826	0.25316	1
Mir30a	ENSMUSG00000065405	-1.866	0.252374	1
Cldn22	ENSMUSG00000038064	-1.86474	0.292447	1
Rbpjl	ENSMUSG00000017007	-1.86453	0.217535	1
Erich2	ENSMUSG00000075302	-1.86432	0.192556	1
Gm8973	ENSMUSG00000064081	-1.86155	0.210176	1
Spo11	ENSMUSG00000005883	-1.86062	0.0709666	1
Bbox1	ENSMUSG00000041660	-1.86057	0.156121	1
Mkrn2os	ENSMUSG00000068011	-1.86001	0.258903	1
1700019A02Rik	ENSMUSG00000060715	-1.85805	0.229122	1
Zeb1	ENSMUSG00000024238	-1.85417	0.258351	1
Spata9	ENSMUSG00000021590	-1.85269	0.279215	1
Mir1933	ENSMUSG00000089555	-1.8509	0.333597	1
Gm16364	ENSMUSG00000087014	-1.84889	0.289219	1
Kcnd2	ENSMUSG00000060882	-1.84883	0.210769	1
Gm16283	ENSMUSG00000087020	-1.84721	0.170781	1
Gm454	ENSMUSG00000089783	-1.84563	0.215039	1
Gm12789	ENSMUSG00000078625	-1.84371	0.102735	1
Grm7	ENSMUSG00000056755	-1.84294	0.203864	1
Igkv12-98	ENSMUSG00000076526	-1.84289	0.272102	1
Mfi2	ENSMUSG00000022780	-1.84016	0.16239	1
Gm12924	ENSMUSG00000081528	-1.83949	0.223849	1
Gm1720	ENSMUSG00000086860	-1.8368	0.233781	1
Cd209g	ENSMUSG00000079168	-1.83573	0.169829	1
AF357425	ENSMUSG00000088294	-1.83413	0.232271	1
Gm26464	ENSMUSG00000087719	-1.83328	0.233683	1
Syngr4	ENSMUSG00000040231	-1.83284	0.217306	1
Gm6034	ENSMUSG00000073407	-1.83063	0.126831	1
Rxfp3	ENSMUSG00000060735	-1.83042	0.238556	1
Gm26394	ENSMUSG00000077285	-1.83033	0.238721	1
Tex26	ENSMUSG00000029660	-1.82956	0.240075	1
Gm14409	ENSMUSG00000078869	-1.82712	0.163306	1
Gm11686	ENSMUSG00000080711	-1.8269	0.355788	1
Gm16876	ENSMUSG00000086689	-1.82478	0.344333	1
Abhd11os	ENSMUSG00000085042	-1.8204	0.33572	1
Gm7676	ENSMUSG00000068631	-1.8198	0.346709	1
Gm6685	ENSMUSG00000032889	-1.81717	0.164414	1
Tmem74	ENSMUSG00000054409	-1.81635	0.28863	1
1700093J21Rik	ENSMUSG00000022915	-1.81598	0.0891399	1
Gm13182	ENSMUSG00000082580	-1.8126	0.315672	1
Ell3	ENSMUSG00000027246	-1.8115	0.245122	1
Irf6	ENSMUSG00000026638	-1.80937	0.244013	1
Ect2l	ENSMUSG00000071392	-1.80251	0.33174	1
Gm15479	ENSMUSG00000086145	-1.79732	0.244138	1
Gm16120	ENSMUSG00000087248	-1.796	0.131934	1
Gm8741	ENSMUSG00000091655	-1.79464	0.293926	1
Gm17782	ENSMUSG00000092366	-1.79376	0.328285	1
Traj23	ENSMUSG00000076906	-1.79365	0.326643	1
Gm25540	ENSMUSG00000080530	-1.79342	0.355156	1
Cacna1f	ENSMUSG00000031142	-1.7889	0.287903	1
Gm12805	ENSMUSG00000083904	-1.78881	0.178924	1
Ifnk	ENSMUSG00000042993	-1.78845	0.362831	1
Klra10	ENSMUSG00000072718	-1.78792	0.358817	1
Gm11410	ENSMUSG00000083219	-1.78403	0.240607	1
Sbspon	ENSMUSG00000032719	-1.78227	0.298996	1
Gm13898	ENSMUSG00000086409	-1.77719	0.245535	1
Gm11626	ENSMUSG00000086347	-1.7768	0.281313	1
Gm15853	ENSMUSG00000089853	-1.77447	0.220097	1
Gm17191	ENSMUSG00000091587	-1.77378	0.243254	1
Lrrc7	ENSMUSG00000028176	-1.77297	0.265335	1
Gm17199	ENSMUSG00000090331	-1.77157	0.176661	1
Gm24379	ENSMUSG00000084644	-1.77058	0.170978	1
Gm13920	ENSMUSG00000085110	-1.76401	0.147028	1
Gm22682	ENSMUSG00000065788	-1.76265	0.218598	1
Gm6071	ENSMUSG00000081064	-1.75535	0.205426	1
Ltk	ENSMUSG00000027297	-1.75458	0.09516	1
Epha6	ENSMUSG00000055540	-1.75235	0.297994	1
Syt8	ENSMUSG00000031098	-1.75209	0.161861	1
Pate4	ENSMUSG00000032099	-1.7514	0.248887	1
Gm17025	ENSMUSG00000091492	-1.74498	0.29081	1
Gm5105	ENSMUSG00000049349	-1.74419	0.204977	1
Gm6783	ENSMUSG00000080795	-1.7441	0.304054	1
Gm14142	ENSMUSG00000084264	-1.73877	0.208618	1
Kcng4	ENSMUSG00000045246	-1.73006	0.218295	1
Gm23438	ENSMUSG00000077948	-1.72937	0.351212	1
Gm15877	ENSMUSG00000081550	-1.72824	0.235349	1
Gm12112	ENSMUSG00000081254	-1.72641	0.309282	1
Gm8439	ENSMUSG00000091297	-1.72315	0.281055	1
Gm11855	ENSMUSG00000081026	-1.72243	0.322439	1
Gm14650	ENSMUSG00000083982	-1.72234	0.245141	1
Matn3	ENSMUSG00000020583	-1.72163	0.196398	1
Gm12033	ENSMUSG00000078965	-1.7212	0.188826	1
Slc4a11	ENSMUSG00000074796	-1.71844	0.100596	1
Gm25500	ENSMUSG00000077614	-1.71839	0.124967	1
Cpa2	ENSMUSG00000071553	-1.71762	0.236684	1
2017-03-10	ENSMUSG00000078627	-1.71682	0.257565	1
Wnt10a	ENSMUSG00000026167	-1.71674	0.271643	1
Adgrf1	ENSMUSG00000041293	-1.71159	0.300393	1
Vpreb2	ENSMUSG00000059280	-1.71082	0.191859	1
Abcc12	ENSMUSG00000036872	-1.70622	0.40935	1
C2cd4a	ENSMUSG00000047990	-1.70613	0.404198	1
Gm5940	ENSMUSG00000081205	-1.70515	0.187137	1
Gm14320	ENSMUSG00000085914	-1.70436	0.258409	1
Pglyrp4	ENSMUSG00000042250	-1.70335	0.454291	1
Ttc6	ENSMUSG00000046782	-1.69491	0.370446	1
Gm23840	ENSMUSG00000080600	-1.6921	0.140223	1
Gm12275	ENSMUSG00000081340	-1.69095	0.213762	1
D730045B01Rik	ENSMUSG00000054622	-1.69068	0.333995	1
Gm12632	ENSMUSG00000082622	-1.69032	0.432337	1
St6galnac1	ENSMUSG00000009588	-1.68987	0.343688	1
Gm12949	ENSMUSG00000086636	-1.68985	0.272664	1
Gm16144	ENSMUSG00000086399	-1.68752	0.330987	1
Gm5901	ENSMUSG00000078611	-1.68732	0.348864	1
Igkv15-103	ENSMUSG00000076523	-1.6851	0.0652783	1
AW822252	ENSMUSG00000085998	-1.68492	0.259443	1
Dnmt3c-ps	ENSMUSG00000082079	-1.68246	0.11267	1
Gm13919	ENSMUSG00000085417	-1.68224	0.0557465	1
Gm12052	ENSMUSG00000086256	-1.67898	0.225592	1
Pea15b	ENSMUSG00000047652	-1.67792	0.392798	1
1700011L22Rik	ENSMUSG00000031682	-1.67404	0.35966	1
Gm26216	ENSMUSG00000089208	-1.67402	0.265709	1
Gm16046	ENSMUSG00000085705	-1.66939	0.0864328	1
Mkrn3	ENSMUSG00000070527	-1.66912	0.125164	1
Gm5292	ENSMUSG00000059565	-1.66903	0.291346	1
Gm9085	ENSMUSG00000084137	-1.66862	0.303753	1
Gm15587	ENSMUSG00000086769	-1.66634	0.190459	1
5031425F14Rik	ENSMUSG00000085129	-1.66512	0.195476	1
Tppp2	ENSMUSG00000008813	-1.66452	0.344797	1
Gm20775	ENSMUSG00000075359	-1.66113	0.317589	1
5930403N24Rik	ENSMUSG00000046463	-1.66069	0.181506	1
Mkrn1-ps1	ENSMUSG00000082389	-1.6601	0.280403	1
Lix1	ENSMUSG00000047786	-1.65486	0.0386485	1
Gm23645	ENSMUSG00000065162	-1.65453	0.217517	1
Gm15543	ENSMUSG00000086863	-1.65327	0.269982	1
Scn11a	ENSMUSG00000034115	-1.65225	0.298324	1
Gm3235	ENSMUSG00000090778	-1.64956	0.298666	1
A930019D19Rik	ENSMUSG00000085958	-1.64752	0.348606	1
Gm16195	ENSMUSG00000087308	-1.64523	0.282778	1
Gcnt7	ENSMUSG00000074569	-1.6449	0.266682	1
Gm16082	ENSMUSG00000082967	-1.64464	0.3327	1
Gm12251	ENSMUSG00000084384	-1.64356	0.211108	1
Awat1	ENSMUSG00000015665	-1.64169	0.444454	1
Rbm46os	ENSMUSG00000086273	-1.64097	0.104986	1
Dyx1c1	ENSMUSG00000092192	-1.64055	0.0642059	1
Snord11	ENSMUSG00000089093	-1.6388	0.418686	1
Gm22655	ENSMUSG00000093388	-1.63842	0.222734	1
Trbj1-3	ENSMUSG00000076485	-1.63697	0.294028	1
Gm12590	ENSMUSG00000086684	-1.63671	0.382307	1
Serpinb1b	ENSMUSG00000051029	-1.63478	0.441737	1
Sult5a1	ENSMUSG00000000739	-1.63433	0.214614	1
Gm15591	ENSMUSG00000086237	-1.6275	0.394343	1
Etaa1os	ENSMUSG00000086468	-1.62703	0.152182	1
4930597A21Rik	ENSMUSG00000086501	-1.62613	0.237403	1
Gm12630	ENSMUSG00000082969	-1.62273	0.174302	1
Gm14862	ENSMUSG00000079694	-1.62076	0.305126	1
Gm9429	ENSMUSG00000083518	-1.62073	0.355518	1
Rpl7a-ps5	ENSMUSG00000071052	-1.61831	0.37236	1
Rs1	ENSMUSG00000031293	-1.61806	0.236825	1
Gm23564	ENSMUSG00000092644	-1.61767	0.338388	1
Trh	ENSMUSG00000005892	-1.61499	0.431142	1
Higd1b	ENSMUSG00000020928	-1.61406	0.116837	1
Traj18	ENSMUSG00000076911	-1.61361	0.211555	1
Gm14480	ENSMUSG00000081308	-1.61058	0.350716	1
Gm23248	ENSMUSG00000065301	-1.60844	0.15741	1
Fsip1	ENSMUSG00000027344	-1.60821	0.199421	1
Gm7931	ENSMUSG00000067321	-1.60721	0.283068	1
Gm15726	ENSMUSG00000087263	-1.6049	0.238548	1
Zfp968	ENSMUSG00000078898	-1.60427	0.210032	1
Gm9697	ENSMUSG00000086936	-1.60205	0.337865	1
Mir761	ENSMUSG00000076444	-1.59696	0.432965	1
Mageb16-ps1	ENSMUSG00000082106	-1.59554	0.294144	1
5031434C07Rik	ENSMUSG00000044574	-1.59414	0.31722	1
Calr4	ENSMUSG00000028558	-1.59363	0.169007	1
Dppa2	ENSMUSG00000072419	-1.59259	0.355301	1
Ccdc103	ENSMUSG00000020930	-1.59256	0.166468	1
Snph	ENSMUSG00000027457	-1.59227	0.263026	1
Gm15186	ENSMUSG00000083906	-1.59056	0.219699	1
Crmp1	ENSMUSG00000029121	-1.59044	0.178572	1
Gm11470	ENSMUSG00000082665	-1.5869	0.278975	1
Vmn2r57	ENSMUSG00000066537	-1.58614	0.300797	1
9930022D16Rik	ENSMUSG00000045065	-1.58438	0.391871	1
Cyp4f41-ps	ENSMUSG00000024295	-1.58408	0.222812	1
Pfn4	ENSMUSG00000020639	-1.58283	0.262715	1
Sstr1	ENSMUSG00000035431	-1.58275	0.12324	1
Gm2381	ENSMUSG00000092225	-1.58248	0.274282	1
Skor1	ENSMUSG00000022245	-1.58138	0.324613	1
Sp9	ENSMUSG00000068859	-1.57894	0.28227	1
Gm12396	ENSMUSG00000056412	-1.57884	0.443765	1
Ppp2r2b	ENSMUSG00000024500	-1.57756	0.0971606	1
Nr5a1	ENSMUSG00000026751	-1.57612	0.344358	1
Lrrc10b	ENSMUSG00000090291	-1.5753	0.285382	1
Akr1b7	ENSMUSG00000052131	-1.57522	0.25196	1
Gm12247	ENSMUSG00000081223	-1.57302	0.315069	1
Gm16415	ENSMUSG00000056849	-1.57199	0.309289	1
Gm5455	ENSMUSG00000045609	-1.57197	0.312627	1
2810468N07Rik	ENSMUSG00000091475	-1.57149	0.337374	1
Mfap4	ENSMUSG00000042436	-1.57128	0.0290045	1
Dnajb7	ENSMUSG00000047108	-1.57109	0.231715	1
Klra7	ENSMUSG00000067599	-1.57035	0.0216051	1
Mir718	ENSMUSG00000076127	-1.56834	0.292218	1
1700128F08Rik	ENSMUSG00000031998	-1.56732	0.246576	1
1810019D21Rik	ENSMUSG00000086390	-1.56586	0.435774	1
Rps12-ps10	ENSMUSG00000070692	-1.56529	0.30285	1
Gm11492	ENSMUSG00000090107	-1.56521	0.472832	1
Shisa7	ENSMUSG00000053550	-1.5639	0.290395	1
Hrasls5	ENSMUSG00000024973	-1.5621	0.344398	1
Lrrc23	ENSMUSG00000030125	-1.56006	0.327884	1
Gm15846	ENSMUSG00000079906	-1.55798	0.464505	1
Igkv4-57-1	ENSMUSG00000076555	-1.55661	0.209354	1
S100a14	ENSMUSG00000042306	-1.55524	0.287146	1
Gm13598	ENSMUSG00000086908	-1.55494	0.287039	1
Dao	ENSMUSG00000042096	-1.55474	0.190232	1
Gm17613	ENSMUSG00000090284	-1.5545	0.286886	1
Gm14111	ENSMUSG00000080870	-1.5542	0.280816	1
Hpx	ENSMUSG00000030895	-1.55419	0.214325	1
Rpl19-ps4	ENSMUSG00000091818	-1.55115	0.184933	1
Gm9008	ENSMUSG00000072476	-1.5511	0.304494	1
Acat3	ENSMUSG00000062480	-1.55051	0.181767	1
Oaz2-ps	ENSMUSG00000083610	-1.54823	0.363873	1
Gm8097	ENSMUSG00000082031	-1.54823	0.355698	1
Pp2d1	ENSMUSG00000044957	-1.54765	0.335169	1
Mir681	ENSMUSG00000076065	-1.54706	0.420806	1
Gm1070	ENSMUSG00000073018	-1.54287	0.267182	1
1600015I10Rik	ENSMUSG00000029813	-1.54256	0.3413	1
Vmo1	ENSMUSG00000020830	-1.54164	0.397215	1
Gm17151	ENSMUSG00000075558	-1.54108	0.279443	1
Zfp36l1-ps	ENSMUSG00000080942	-1.53856	0.281839	1
Ankrd34a	ENSMUSG00000049097	-1.53588	0.116414	1
Gm12428	ENSMUSG00000082185	-1.53517	0.260537	1
Gm25777	ENSMUSG00000080364	-1.53508	0.355	1
Gm13378	ENSMUSG00000084071	-1.5343	0.378809	1
Gm22571	ENSMUSG00000064918	-1.5339	0.398938	1
Ctsq	ENSMUSG00000021439	-1.53343	0.315032	1
Gm13886	ENSMUSG00000083856	-1.53143	0.0666591	1
Gm24845	ENSMUSG00000088659	-1.53015	0.278632	1
Nrxn3	ENSMUSG00000066392	-1.53	0.308041	1
Gm4279	ENSMUSG00000085732	-1.52896	0.424989	1
Gm22576	ENSMUSG00000065667	-1.52851	0.335869	1
Nr0b2	ENSMUSG00000037583	-1.52818	0.342706	1
1700001C19Rik	ENSMUSG00000047150	-1.52769	0.219512	1
Muc5b	ENSMUSG00000066108	-1.52389	0.181291	1
Mir1934	ENSMUSG00000088752	-1.52316	0.297962	1
Ddx25	ENSMUSG00000032101	-1.52132	0.271031	1
Zfp934	ENSMUSG00000074865	-1.51984	0.208576	1
Hist1h2aa	ENSMUSG00000060081	-1.51889	0.0968305	1
Adam21	ENSMUSG00000008438	-1.51559	0.0713389	1
1700034J05Rik	ENSMUSG00000040163	-1.51475	0.314348	1
Traj17	ENSMUSG00000076912	-1.51374	0.443901	1
Gm12042	ENSMUSG00000084048	-1.5126	0.262236	1
Gm12609	ENSMUSG00000085147	-1.51168	0.296164	1
Hpse2	ENSMUSG00000074852	-1.51117	0.403118	1
Gm13899	ENSMUSG00000081077	-1.51005	0.36576	1
Ppp1r3fos	ENSMUSG00000039545	-1.50873	0.28364	1
Gm16060	ENSMUSG00000086123	-1.50842	0.373999	1
Morc1	ENSMUSG00000022652	-1.50821	0.382407	1
Gabrg3	ENSMUSG00000055026	-1.50667	0.0937084	1
Ndufab1-ps	ENSMUSG00000091989	-1.50551	0.434661	1
Ccl2	ENSMUSG00000035385	-1.50513	0.224323	1
Nxnl1	ENSMUSG00000034829	-1.50257	0.273503	1
Apoc1	ENSMUSG00000040564	-1.50088	0.270633	1
Igsf5	ENSMUSG00000000159	-1.50085	0.435321	1
Sh3gl3	ENSMUSG00000030638	-1.5005	0.434838	1
Gm11703	ENSMUSG00000083394	-1.5005	0.27312	1
Aire	ENSMUSG00000000731	-1.49911	0.188468	1
Gm14263	ENSMUSG00000080955	-1.49699	0.365047	1
Gm23115	ENSMUSG00000089105	-1.49489	0.196616	1
Gm14448	ENSMUSG00000080186	-1.49479	0.195423	1
Crhbp	ENSMUSG00000021680	-1.49444	0.438437	1
Gpr61	ENSMUSG00000046793	-1.49437	0.349109	1
Llph-ps2	ENSMUSG00000083364	-1.49332	0.245448	1
Hspe1-ps5	ENSMUSG00000084213	-1.49205	0.269576	1
Gm9790	ENSMUSG00000044330	-1.48828	0.40332	1
Ndst4	ENSMUSG00000027971	-1.488	0.349549	1
Slco1a4	ENSMUSG00000030237	-1.48769	0.418172	1
Gm15384	ENSMUSG00000086573	-1.48716	0.319803	1
Gm26497	ENSMUSG00000065080	-1.4861	0.285759	1
AA413626	ENSMUSG00000084381	-1.48459	0.115818	1
Col9a1	ENSMUSG00000026147	-1.4808	0.106848	1
Arl14epl	ENSMUSG00000073568	-1.47949	0.424369	1
Gm11201	ENSMUSG00000085941	-1.47595	0.33689	1
Mir1905	ENSMUSG00000084728	-1.47452	0.339331	1
Nmur1	ENSMUSG00000026237	-1.47377	0.431699	1
A930104D05Rik	ENSMUSG00000045339	-1.47023	0.231215	1
Gm12473	ENSMUSG00000086043	-1.4693	0.14019	1
Tcp10b	ENSMUSG00000055602	-1.4692	0.346149	1
Gm2026	ENSMUSG00000078886	-1.46804	0.38661	1
Igkv9-123	ENSMUSG00000076512	-1.46637	0.428213	1
Gm12752	ENSMUSG00000081384	-1.46608	0.192975	1
Icos	ENSMUSG00000026009	-1.46566	0.207642	1
Traj43	ENSMUSG00000076887	-1.4654	0.42319	1
4933427G23Rik	ENSMUSG00000086697	-1.46509	0.423165	1
Clca2	ENSMUSG00000036960	-1.46489	0.238544	1
Cdh10	ENSMUSG00000022321	-1.46409	0.177681	1
1700023H06Rik	ENSMUSG00000089827	-1.46298	0.206262	1
Cst6	ENSMUSG00000024846	-1.45963	0.270173	1
Otof	ENSMUSG00000062372	-1.45919	0.313393	1
Gm16147	ENSMUSG00000090078	-1.45887	0.048158	1
1600025M17Rik	ENSMUSG00000085114	-1.45348	0.218547	1
Smt3h2-ps4	ENSMUSG00000081201	-1.4516	0.498895	1
Clhc1	ENSMUSG00000020461	-1.45131	0.309355	1
Slc13a2	ENSMUSG00000001095	-1.45104	0.433683	1
Gm9844	ENSMUSG00000091955	-1.44937	0.301803	1
Gm17103	ENSMUSG00000091238	-1.44901	0.4427	1
Gm15345	ENSMUSG00000087597	-1.44835	0.276563	1
C230014O12Rik	ENSMUSG00000087461	-1.44807	0.228459	1
Gm22667	ENSMUSG00000089343	-1.44486	0.122022	1
Unc5d	ENSMUSG00000063626	-1.44475	0.143236	1
Rbp7	ENSMUSG00000028996	-1.44388	0.0385602	1
Rpl30-ps8	ENSMUSG00000062582	-1.44352	0.497535	1
Gm13669	ENSMUSG00000081833	-1.44348	0.440981	1
Gm13815	ENSMUSG00000080860	-1.44311	0.276313	1
Rpl31-ps17	ENSMUSG00000072255	-1.4415	0.34147	1
Mir181b-1	ENSMUSG00000065458	-1.43742	0.340029	1
6720489N17Rik	ENSMUSG00000072066	-1.43664	0.146691	1
Kcnk7	ENSMUSG00000024936	-1.43421	0.338963	1
Gm12706	ENSMUSG00000080967	-1.43076	0.305671	1
Rpl21-ps5	ENSMUSG00000071475	-1.43064	0.455045	1
1810046K07Rik	ENSMUSG00000036027	-1.42947	0.491161	1
1700027A07Rik	ENSMUSG00000084864	-1.42923	0.423641	1
Nlrp2	ENSMUSG00000035177	-1.42874	0.389127	1
Agmat	ENSMUSG00000040706	-1.42853	0.423519	1
Pomc	ENSMUSG00000020660	-1.42704	0.420984	1
Gm15327	ENSMUSG00000085204	-1.42592	0.25963	1
4732490B19Rik	ENSMUSG00000085421	-1.42477	0.455837	1
Gm12266	ENSMUSG00000082148	-1.4245	0.38762	1
Steap1	ENSMUSG00000015652	-1.42377	0.290149	1
Gm5278	ENSMUSG00000057829	-1.42303	0.42514	1
Vpreb1	ENSMUSG00000059305	-1.42253	0.124575	1
Ccdc121	ENSMUSG00000050625	-1.42078	0.442593	1
Gpr12	ENSMUSG00000041468	-1.42077	0.30949	1
Rpl23a-ps3	ENSMUSG00000078126	-1.41972	0.154533	1
Col10a1	ENSMUSG00000039462	-1.41911	0.281975	1
Gm13032	ENSMUSG00000085918	-1.41839	0.428123	1
Nme8	ENSMUSG00000041138	-1.41624	0.429343	1
Caly	ENSMUSG00000025468	-1.41352	0.407765	1
4931406B18Rik	ENSMUSG00000013353	-1.41309	0.283902	1
Pzp	ENSMUSG00000030359	-1.41256	0.324203	1
Gm10373	ENSMUSG00000072592	-1.41122	0.320682	1
Gm12171	ENSMUSG00000086981	-1.41101	0.320146	1
Gm19684	ENSMUSG00000092277	-1.40844	0.128703	1
Gm25430	ENSMUSG00000088239	-1.40828	0.313814	1
Tcp11x2	ENSMUSG00000058252	-1.40722	0.311601	1
Gm12353	ENSMUSG00000078772	-1.40659	0.187582	1
Gm14705	ENSMUSG00000086676	-1.4059	0.376711	1
Igkv4-92	ENSMUSG00000076531	-1.40587	0.447528	1
Gm23474	ENSMUSG00000089509	-1.40524	0.307753	1
Gm12723	ENSMUSG00000083128	-1.40489	0.299199	1
Cd160	ENSMUSG00000038304	-1.40389	0.251655	1
Gm15276	ENSMUSG00000086906	-1.4035	0.238783	1
Gm15619	ENSMUSG00000085430	-1.40276	0.303437	1
Rpl10-ps6	ENSMUSG00000080885	-1.40276	0.218673	1
Gm7856	ENSMUSG00000084301	-1.40266	0.304666	1
Gm22054	ENSMUSG00000065329	-1.40205	0.302284	1
Mir1953	ENSMUSG00000088491	-1.40033	0.420099	1
Gm14233	ENSMUSG00000086329	-1.39847	0.265236	1
Shisa6	ENSMUSG00000053930	-1.3969	0.37999	1
Gm15930	ENSMUSG00000074418	-1.39597	0.237419	1
Lgi2	ENSMUSG00000039252	-1.3956	0.0752209	1
Fzd10	ENSMUSG00000081683	-1.39497	0.292531	1
Gm12762	ENSMUSG00000086526	-1.39293	0.321208	1
Gm6938	ENSMUSG00000087586	-1.39179	0.50116	1
Stkld1	ENSMUSG00000049897	-1.39175	0.151894	1
Zfp819	ENSMUSG00000055102	-1.39095	0.437	1
Elavl4	ENSMUSG00000028546	-1.38973	0.286852	1
Gm17098	ENSMUSG00000091745	-1.38903	0.404736	1
Lrrn2	ENSMUSG00000026443	-1.38878	0.318572	1
Tmsb15l	ENSMUSG00000072955	-1.38789	0.384221	1
Igkv5-48	ENSMUSG00000076563	-1.38536	0.37212	1
Gm15582	ENSMUSG00000087348	-1.38415	0.441529	1
Gm11077	ENSMUSG00000079264	-1.38396	0.523463	1
Mrpl48-ps	ENSMUSG00000078480	-1.38228	0.215812	1
Ccdc38	ENSMUSG00000036168	-1.38222	0.189668	1
H2-M11	ENSMUSG00000037537	-1.38214	0.357955	1
Spats1	ENSMUSG00000023935	-1.38145	0.319976	1
Cplx3	ENSMUSG00000039714	-1.37968	0.29195	1
Hdhd3	ENSMUSG00000038422	-1.37758	0.0124699	1
Igkv6-32	ENSMUSG00000076576	-1.37715	0.276726	1
Akr1c12	ENSMUSG00000021211	-1.37553	0.0606285	1
Gm12214	ENSMUSG00000086595	-1.37446	0.38645	1
Gm12335	ENSMUSG00000085738	-1.37258	0.395478	1
Gm12498	ENSMUSG00000087357	-1.37055	0.250364	1
Amdhd1	ENSMUSG00000015890	-1.36867	0.467278	1
Gm13371	ENSMUSG00000085693	-1.36807	0.135501	1
Trdj1	ENSMUSG00000076870	-1.3674	0.405659	1
Gm13437	ENSMUSG00000083431	-1.36732	0.408656	1
6820408C15Rik	ENSMUSG00000032680	-1.36515	0.118749	1
Psapl1	ENSMUSG00000043430	-1.36438	0.475868	1
Gm12804	ENSMUSG00000081068	-1.364	0.390252	1
Gm15775	ENSMUSG00000089820	-1.36383	0.348754	1
Spata21	ENSMUSG00000045004	-1.36381	0.507873	1
Oprm1	ENSMUSG00000000766	-1.3638	0.176415	1
Ceacam19	ENSMUSG00000049848	-1.36356	0.362318	1
Phf11b	ENSMUSG00000091649	-1.36355	0.131533	1
Gm13096	ENSMUSG00000085724	-1.36204	0.282831	1
Gm16260	ENSMUSG00000084991	-1.36193	0.457658	1
Gm11975	ENSMUSG00000084231	-1.36174	0.318178	1
Crtac1	ENSMUSG00000042401	-1.36032	0.164083	1
Gm13679	ENSMUSG00000083291	-1.35998	0.349266	1
Gm13982	ENSMUSG00000085681	-1.35789	0.304565	1
Scg5	ENSMUSG00000023236	-1.35632	0.240201	1
5430402O13Rik	ENSMUSG00000085776	-1.35617	0.188502	1
Gm23044	ENSMUSG00000088516	-1.35289	0.350337	1
Gm7117	ENSMUSG00000063442	-1.35166	0.516903	1
Gm12727	ENSMUSG00000082768	-1.35066	0.446603	1
Gm12508	ENSMUSG00000081504	-1.34995	0.376815	1
Mir149	ENSMUSG00000065470	-1.34903	0.324971	1
Gm12733	ENSMUSG00000081543	-1.34902	0.319648	1
Gm16602	ENSMUSG00000076755	-1.34901	0.329053	1
Jakmip2	ENSMUSG00000024502	-1.34901	0.329065	1
Gm16198	ENSMUSG00000084343	-1.34899	0.316447	1
Lmo3	ENSMUSG00000030226	-1.34899	0.316259	1
Myf5	ENSMUSG00000000435	-1.34896	0.314857	1
Mrps36-ps2	ENSMUSG00000081911	-1.34894	0.313569	1
Gm12128	ENSMUSG00000087388	-1.34891	0.337399	1
Nefl	ENSMUSG00000022055	-1.3489	0.337947	1
Gm12405	ENSMUSG00000087054	-1.34886	0.310292	1
B020004J07Rik	ENSMUSG00000035201	-1.34878	0.251779	1
Gm7855	ENSMUSG00000085226	-1.34781	0.294164	1
n-R5s54	ENSMUSG00000065771	-1.34641	0.471693	1
Gm10037	ENSMUSG00000058246	-1.34578	0.411918	1
Gm7162	ENSMUSG00000089817	-1.34516	0.500706	1
Gzmk	ENSMUSG00000042385	-1.34472	0.378447	1
Rprl2	ENSMUSG00000087775	-1.34471	0.278056	1
Mnd1-ps	ENSMUSG00000089686	-1.34384	0.448258	1
Gm11799	ENSMUSG00000079993	-1.34379	0.315513	1
Gm22194	ENSMUSG00000080519	-1.34338	0.234976	1
Gm4956	ENSMUSG00000025936	-1.34212	0.250087	1
Gm2673	ENSMUSG00000082068	-1.34161	0.264299	1
Gm9870	ENSMUSG00000052154	-1.34016	0.318239	1
Mir99a	ENSMUSG00000065530	-1.33942	0.309502	1
Krt10	ENSMUSG00000019761	-1.33896	0.22098	1
Ybx2	ENSMUSG00000018554	-1.33867	0.161538	1
Gm24698	ENSMUSG00000065817	-1.33648	0.521376	1
Gm9703	ENSMUSG00000082741	-1.3359	0.155518	1
Gm11345	ENSMUSG00000086344	-1.3358	0.24577	1
Gm6829	ENSMUSG00000083670	-1.33569	0.462701	1
Nov	ENSMUSG00000037362	-1.33542	0.0277197	1
Gm14523	ENSMUSG00000080862	-1.33412	0.282872	1
Wnt6	ENSMUSG00000033227	-1.33324	0.410531	1
Gm11413	ENSMUSG00000086321	-1.33269	0.565428	1
Pnmal2	ENSMUSG00000070802	-1.33167	0.0424166	1
Gm23849	ENSMUSG00000065767	-1.33147	0.311501	1
Gm12394	ENSMUSG00000078722	-1.33094	0.236172	1
Gpat2	ENSMUSG00000046338	-1.32856	0.333098	1
Morn2	ENSMUSG00000045257	-1.32678	0.0596044	1
Ccdc7b	ENSMUSG00000056018	-1.3266	0.252136	1
Rgs6	ENSMUSG00000021219	-1.32627	0.155115	1
Gm23152	ENSMUSG00000093063	-1.32454	0.16269	1
Slc6a21	ENSMUSG00000070568	-1.31828	0.48439	1
Gm14567	ENSMUSG00000080896	-1.31704	0.342529	1
C8g	ENSMUSG00000015083	-1.3149	0.18209	1
Gm11697	ENSMUSG00000085629	-1.31467	0.430294	1
Gm16104	ENSMUSG00000085327	-1.31268	0.239989	1
4930595D18Rik	ENSMUSG00000083193	-1.31227	0.419919	1
Tcrg-C1	ENSMUSG00000076749	-1.31198	0.287746	1
Slc10a4	ENSMUSG00000029219	-1.31181	0.289134	1
Samd13	ENSMUSG00000048652	-1.31126	0.362902	1
Rps12-ps5	ENSMUSG00000081565	-1.3102	0.355978	1
Gm11964	ENSMUSG00000081021	-1.30941	0.517389	1
Camkv	ENSMUSG00000032936	-1.30912	0.380394	1
Olfr267	ENSMUSG00000043385	-1.30867	0.3846	1
Gm9762	ENSMUSG00000037096	-1.30848	0.228618	1
Gpr63	ENSMUSG00000040372	-1.30846	0.159667	1
Gm15940	ENSMUSG00000086313	-1.30826	0.167445	1
Gm22574	ENSMUSG00000064917	-1.3075	0.515882	1
Gm16759	ENSMUSG00000086539	-1.30575	0.262402	1
Gm20491	ENSMUSG00000092549	-1.30529	0.265184	1
Rnu12	ENSMUSG00000065176	-1.30458	0.439411	1
Acvr1c	ENSMUSG00000026834	-1.30341	0.0898221	1
Gm13033	ENSMUSG00000083816	-1.30158	0.305708	1
Gm9970	ENSMUSG00000055424	-1.30118	0.368586	1
Vsig8	ENSMUSG00000049598	-1.29978	0.32864	1
Zcchc13	ENSMUSG00000031330	-1.29843	0.540048	1
Slc24a2	ENSMUSG00000037996	-1.29717	0.0423665	1
Gcom1	ENSMUSG00000092137	-1.29678	0.399129	1
Gm15567	ENSMUSG00000084974	-1.29668	0.301428	1
Scimp	ENSMUSG00000057135	-1.29486	0.188261	1
Gm16298	ENSMUSG00000089807	-1.29439	0.351432	1
Gm15342	ENSMUSG00000085884	-1.29261	0.378803	1
Fank1	ENSMUSG00000053111	-1.29025	0.458152	1
A530072M11Rik	ENSMUSG00000085112	-1.29019	0.263633	1
Rps18-ps1	ENSMUSG00000083914	-1.29016	0.327916	1
Gm24610	ENSMUSG00000065204	-1.28997	0.364079	1
Tnmd	ENSMUSG00000031250	-1.28792	0.0200047	1
Gm14843	ENSMUSG00000083897	-1.28706	0.410119	1
Gm12138	ENSMUSG00000082087	-1.2864	0.26194	1
Ctf1	ENSMUSG00000042340	-1.28639	0.224945	1
Scrt2	ENSMUSG00000060257	-1.28586	0.447372	1
Gm23582	ENSMUSG00000089155	-1.2842	0.429522	1
Hrh1	ENSMUSG00000053004	-1.28242	0.330896	1
Gm16025	ENSMUSG00000089652	-1.2811	0.237658	1
Gm15674	ENSMUSG00000087691	-1.28051	0.223028	1
Ppp3r2	ENSMUSG00000028310	-1.28017	0.425875	1
Uchl1os	ENSMUSG00000087601	-1.2797	0.450233	1
Gm11631	ENSMUSG00000084079	-1.27962	0.423151	1
5530401A14Rik	ENSMUSG00000020703	-1.27917	0.425572	1
Zfp988	ENSMUSG00000078498	-1.27908	0.395049	1
Cyp4f14	ENSMUSG00000024292	-1.27899	0.411868	1
Traj55	ENSMUSG00000091005	-1.27803	0.529147	1
Gm6139	ENSMUSG00000057244	-1.27719	0.0660681	1
Gm14143	ENSMUSG00000082341	-1.27717	0.336749	1
Gm15809	ENSMUSG00000090135	-1.27464	0.479533	1
S100a7a	ENSMUSG00000063767	-1.27446	0.416162	1
Tmem255b	ENSMUSG00000038457	-1.27305	0.174412	1
Stk32b	ENSMUSG00000029123	-1.27295	0.307754	1
Pou1f1	ENSMUSG00000004842	-1.27281	0.367409	1
Tex43	ENSMUSG00000032900	-1.27155	0.405021	1
Gm14519	ENSMUSG00000082838	-1.27126	0.444376	1
Mir146b	ENSMUSG00000070127	-1.27086	0.51105	1
Dlk1	ENSMUSG00000040856	-1.26933	0.31228	1
Gm15569	ENSMUSG00000086424	-1.26867	0.283354	1
Gm6061	ENSMUSG00000093392	-1.26858	0.283459	1
D630023F18Rik	ENSMUSG00000044816	-1.26796	0.276292	1
Gm12107	ENSMUSG00000086335	-1.26776	0.349632	1
Gm15267	ENSMUSG00000083474	-1.26755	0.311998	1
Vaultrc5	ENSMUSG00000065145	-1.26667	0.110461	1
G6pd2	ENSMUSG00000089992	-1.26621	0.436271	1
Gm17349	ENSMUSG00000091604	-1.26481	0.200094	1
Gm10750	ENSMUSG00000074739	-1.26424	0.319106	1
Pkp1	ENSMUSG00000026413	-1.26325	0.320506	1
Gm15707	ENSMUSG00000083962	-1.26321	0.418022	1
Gm12466	ENSMUSG00000083539	-1.26277	0.40939	1
Gm6630	ENSMUSG00000084299	-1.26187	0.354282	1
1700010K24Rik	ENSMUSG00000085102	-1.26039	0.467438	1
Nipal4	ENSMUSG00000020411	-1.26004	0.0789271	1
Gm8111	ENSMUSG00000084394	-1.2582	0.328065	1
Gm22519	ENSMUSG00000088895	-1.25785	0.328615	1
Gm13904	ENSMUSG00000082066	-1.25695	0.330047	1
Gm3512	ENSMUSG00000090363	-1.25612	0.331387	1
Etnk2	ENSMUSG00000070644	-1.25599	0.319198	1
Ppp1r2-ps4	ENSMUSG00000059237	-1.25597	0.302245	1
Gm12200	ENSMUSG00000085902	-1.25553	0.228213	1
Traj22	ENSMUSG00000076907	-1.25544	0.352935	1
Gm5082	ENSMUSG00000054258	-1.25357	0.458826	1
Hapln1	ENSMUSG00000021613	-1.25339	0.0478595	1
Col9a2	ENSMUSG00000028626	-1.25171	0.162609	1
Gm16272	ENSMUSG00000086582	-1.25162	0.499919	1
Gm16213	ENSMUSG00000090017	-1.25087	0.361983	1
Gm15444	ENSMUSG00000086556	-1.24934	0.423797	1
Gm9959	ENSMUSG00000054957	-1.24904	0.305864	1
Aox2	ENSMUSG00000079554	-1.24899	0.2853	1
Gm11842	ENSMUSG00000085467	-1.24853	0.511681	1
Gm25483	ENSMUSG00000065158	-1.24836	0.429904	1
Gabra1	ENSMUSG00000010803	-1.24767	0.307009	1
Gm595	ENSMUSG00000079606	-1.24708	0.494386	1
Gm15034	ENSMUSG00000081320	-1.24678	0.348168	1
Gm5867	ENSMUSG00000043484	-1.24666	0.323386	1
Atp6v0a4	ENSMUSG00000038600	-1.24504	0.25581	1
Gm13223	ENSMUSG00000083081	-1.24466	0.352472	1
Gm9430	ENSMUSG00000082458	-1.24266	0.5531	1
Gm13670	ENSMUSG00000082187	-1.24255	0.418216	1
Gm11527	ENSMUSG00000085578	-1.2407	0.534956	1
Gm11462	ENSMUSG00000082924	-1.2401	0.313654	1
Gm15704	ENSMUSG00000085658	-1.23861	0.348923	1
mt-Ti	ENSMUSG00000064342	-1.2379	0.415969	1
Gm15422	ENSMUSG00000082738	-1.23759	0.315993	1
Hspa1b	ENSMUSG00000090877	-1.23705	0.125648	1
Sftpa1	ENSMUSG00000021789	-1.23398	0.207557	1
Trbv15	ENSMUSG00000076472	-1.23304	0.48213	1
Ccdc108	ENSMUSG00000047021	-1.23185	0.450834	1
Gm17139	ENSMUSG00000092006	-1.23138	0.487147	1
Mir193a	ENSMUSG00000065395	-1.23067	0.50214	1
Mir133a-1	ENSMUSG00000065399	-1.23036	0.32314	1
S100g	ENSMUSG00000040808	-1.23004	0.480817	1
9430024E24Rik	ENSMUSG00000085463	-1.23	0.323522	1
4931422A03Rik	ENSMUSG00000046085	-1.22761	0.206719	1
Gm5457	ENSMUSG00000021741	-1.22753	0.23328	1
Gm13662	ENSMUSG00000084794	-1.22665	0.477849	1
Krt79	ENSMUSG00000061397	-1.22609	0.32768	1
Mei4	ENSMUSG00000043289	-1.22574	0.11073	1
Mir5709	ENSMUSG00000093508	-1.22477	0.0917426	1
Gm13683	ENSMUSG00000080949	-1.22393	0.330084	1
P2rx3	ENSMUSG00000027071	-1.21979	0.170696	1
Gm13776	ENSMUSG00000082457	-1.21894	0.335895	1
Gm11524	ENSMUSG00000083651	-1.21822	0.336761	1
Gm12221	ENSMUSG00000036045	-1.21741	0.337754	1
Gm5215	ENSMUSG00000050978	-1.21606	0.339427	1
Foxd3	ENSMUSG00000067261	-1.21582	0.462279	1
Spata17	ENSMUSG00000026611	-1.21537	0.481632	1
Gm13245	ENSMUSG00000081998	-1.21461	0.386286	1
Gm17055	ENSMUSG00000090576	-1.21445	0.488587	1
Hoxd3	ENSMUSG00000079277	-1.21302	0.142847	1
Tcfl5	ENSMUSG00000038932	-1.21291	0.0988633	1
Gm4535	ENSMUSG00000091083	-1.21036	0.575441	1
Mirlet7f-2	ENSMUSG00000065602	-1.21022	0.3471	1
Gm9805	ENSMUSG00000046088	-1.20972	0.347787	1
Lhcgr	ENSMUSG00000024107	-1.20971	0.347795	1
Gm26411	ENSMUSG00000088293	-1.20967	0.429864	1
4930463O16Rik	ENSMUSG00000020033	-1.20895	0.49035	1
Fgl1	ENSMUSG00000031594	-1.20769	0.233055	1
Gad2	ENSMUSG00000026787	-1.20725	0.059818	1
Gm23990	ENSMUSG00000080681	-1.20585	0.353302	1
Gm13665	ENSMUSG00000082455	-1.20563	0.499216	1
D830026I12Rik	ENSMUSG00000085171	-1.20548	0.401607	1
Obox3	ENSMUSG00000066772	-1.20468	0.204877	1
Fndc10	ENSMUSG00000074738	-1.20371	0.330185	1
Slc12a1	ENSMUSG00000027202	-1.20369	0.382857	1
Rpl39-ps	ENSMUSG00000036305	-1.20304	0.320785	1
Gm20691	ENSMUSG00000093505	-1.20016	0.405384	1
Gm16325	ENSMUSG00000085810	-1.20002	0.484228	1
Traj21	ENSMUSG00000076908	-1.2	0.460844	1
Gm23365	ENSMUSG00000092760	-1.19841	0.384075	1
Gdf5	ENSMUSG00000038259	-1.19666	0.179119	1
4930589L23Rik	ENSMUSG00000068957	-1.19654	0.501245	1
2010109A12Rik	ENSMUSG00000029384	-1.19646	0.199042	1
Ighj3	ENSMUSG00000076619	-1.19623	0.302673	1
Ms4a4c	ENSMUSG00000024675	-1.19566	0.0410281	1
Ighv1-18	ENSMUSG00000076695	-1.19468	0.349114	1
Ifi44	ENSMUSG00000028037	-1.19422	0.0125245	1
Gm14760	ENSMUSG00000081221	-1.19259	0.237406	1
Gm5431	ENSMUSG00000058163	-1.19243	0.0553967	1
Col9a3	ENSMUSG00000027570	-1.19185	0.213731	1
Gm14302	ENSMUSG00000085760	-1.18967	0.229514	1
Gm13204	ENSMUSG00000082860	-1.18753	0.494394	1
Gm12749	ENSMUSG00000083512	-1.18728	0.457234	1
2810032G03Rik	ENSMUSG00000037735	-1.18438	0.407473	1
Wdr54	ENSMUSG00000030032	-1.18409	0.140855	1
Cort	ENSMUSG00000028971	-1.18119	0.309234	1
4932411N23Rik	ENSMUSG00000058670	-1.18095	0.394725	1
Klrg2	ENSMUSG00000071537	-1.18089	0.287201	1
Gm25193	ENSMUSG00000093409	-1.1807	0.22201	1
Gm14780	ENSMUSG00000083207	-1.17908	0.392413	1
Gm13817	ENSMUSG00000085293	-1.17897	0.278387	1
Crabp2	ENSMUSG00000004885	-1.17856	0.213455	1
Gm13179	ENSMUSG00000086018	-1.17809	0.315836	1
Mir142b	ENSMUSG00000065420	-1.17252	0.397189	1
Gm13310	ENSMUSG00000080801	-1.1722	0.397123	1
Dyrk4	ENSMUSG00000030345	-1.17201	0.425886	1
Gm12166	ENSMUSG00000069899	-1.17086	0.384392	1
Mirlet7c-2	ENSMUSG00000065608	-1.17052	0.443351	1
Gm22820	ENSMUSG00000087830	-1.17028	0.586878	1
Gm13961	ENSMUSG00000084094	-1.16999	0.32116	1
Il23r	ENSMUSG00000049093	-1.16982	0.474976	1
Gm20715	ENSMUSG00000045929	-1.168	0.450849	1
Gm2986	ENSMUSG00000083700	-1.16785	0.279102	1
Rapgef4os1	ENSMUSG00000085439	-1.16517	0.217155	1
Cpn1	ENSMUSG00000025196	-1.16469	0.508259	1
Tmprss4	ENSMUSG00000032091	-1.16317	0.503601	1
Gm24241	ENSMUSG00000088412	-1.16229	0.390599	1
Gm4524	ENSMUSG00000090257	-1.16124	0.447354	1
Gm13066	ENSMUSG00000086949	-1.15848	0.52453	1
n-R5s26	ENSMUSG00000077789	-1.15659	0.49441	1
Ccr1l1	ENSMUSG00000064039	-1.15609	0.421773	1
Abcc6	ENSMUSG00000030834	-1.15564	0.400522	1
Accsl	ENSMUSG00000075023	-1.15519	0.461563	1
Gm24145	ENSMUSG00000064565	-1.15337	0.161858	1
Slc44a4	ENSMUSG00000007034	-1.15124	0.466386	1
A530084C06Rik	ENSMUSG00000090863	-1.14945	0.514632	1
Gm12002	ENSMUSG00000086584	-1.14943	0.0248417	1
Gm13351	ENSMUSG00000081619	-1.14923	0.428212	1
Gm2423	ENSMUSG00000061724	-1.1486	0.432433	1
Gpr162	ENSMUSG00000038390	-1.1481	0.123527	1
Gm13833	ENSMUSG00000087312	-1.14751	0.378321	1
Phox2a	ENSMUSG00000007946	-1.14636	0.334915	1
Gm11684	ENSMUSG00000085734	-1.14602	0.490752	1
Gm16024	ENSMUSG00000085063	-1.14421	0.404752	1
Gm9818	ENSMUSG00000047189	-1.14411	0.484125	1
Gm24399	ENSMUSG00000088494	-1.14371	0.547349	1
Stfa1	ENSMUSG00000071562	-1.1425	0.491996	1
Gm15492	ENSMUSG00000085012	-1.14014	0.436561	1
Adam28	ENSMUSG00000014725	-1.14006	0.101633	1
Gm10343	ENSMUSG00000071671	-1.13952	0.433501	1
Gm23598	ENSMUSG00000087887	-1.13941	0.587128	1
Pou5f1	ENSMUSG00000024406	-1.1394	0.240086	1
Gm16510	ENSMUSG00000086699	-1.13533	0.574637	1
Dbndd1	ENSMUSG00000031970	-1.13312	0.440813	1
Scel	ENSMUSG00000022123	-1.13312	0.300119	1
Gm11638	ENSMUSG00000086487	-1.13262	0.541832	1
Map3k13	ENSMUSG00000033618	-1.12976	0.0433594	1
Cfap57	ENSMUSG00000028730	-1.12878	0.260246	1
Gm10634	ENSMUSG00000074149	-1.12776	0.513381	1
Cyp2j8	ENSMUSG00000082932	-1.12766	0.623241	1
Ppil6	ENSMUSG00000078451	-1.12668	0.367965	1
Gm11687	ENSMUSG00000082480	-1.12662	0.499957	1
Gm22299	ENSMUSG00000064597	-1.12608	0.555362	1
Gm3222	ENSMUSG00000079311	-1.12524	0.369061	1
Gm14319	ENSMUSG00000085411	-1.12482	0.492228	1
Gm14902	ENSMUSG00000086736	-1.12413	0.530927	1
Cxcl2	ENSMUSG00000058427	-1.12383	0.525948	1
Cfap100	ENSMUSG00000048794	-1.12366	0.30489	1
Gm5111	ENSMUSG00000052730	-1.1229	0.461356	1
Mir1932	ENSMUSG00000088015	-1.12273	0.466791	1
Gm22578	ENSMUSG00000065664	-1.12263	0.405735	1
Gm25481	ENSMUSG00000065155	-1.12246	0.417065	1
D630024D03Rik	ENSMUSG00000085772	-1.12222	0.39375	1
Cdc34b	ENSMUSG00000020870	-1.12122	0.526378	1
Gm10693	ENSMUSG00000074420	-1.11996	0.442422	1
Gpx2-ps1	ENSMUSG00000089987	-1.11989	0.57273	1
Gm15428	ENSMUSG00000046057	-1.11954	0.453775	1
Ldha-ps	ENSMUSG00000082330	-1.11938	0.42111	1
Mcpt4	ENSMUSG00000061068	-1.11866	0.414264	1
Mir1967	ENSMUSG00000088414	-1.11812	0.497594	1
Dsg1b	ENSMUSG00000061928	-1.11687	0.430299	1
Rps27rt	ENSMUSG00000050621	-1.11601	0.349843	1
Snord100	ENSMUSG00000080486	-1.1159	0.516494	1
Celf4	ENSMUSG00000024268	-1.11558	0.124928	1
Tgm3	ENSMUSG00000027401	-1.11555	0.34441	1
Pard3bos2	ENSMUSG00000085019	-1.11413	0.366025	1
Gm7308	ENSMUSG00000081113	-1.11281	0.137327	1
Grem2	ENSMUSG00000050069	-1.11149	0.148748	1
Gm17052	ENSMUSG00000090607	-1.11143	0.322405	1
1700001G11Rik	ENSMUSG00000085984	-1.11017	0.438858	1
Ghrl	ENSMUSG00000064177	-1.10683	0.43984	1
Gm11795	ENSMUSG00000085630	-1.1047	0.542711	1
Far2os1	ENSMUSG00000089948	-1.10364	0.357905	1
4921518K17Rik	ENSMUSG00000085851	-1.10322	0.357563	1
Igkv2-137	ENSMUSG00000076501	-1.10292	0.316959	1
Gm24289	ENSMUSG00000088254	-1.1029	0.499814	1
4933412A08Rik	ENSMUSG00000043623	-1.10275	0.494675	1
Gm14292	ENSMUSG00000061897	-1.10259	0.0862983	1
4932702P03Rik	ENSMUSG00000086796	-1.10251	0.47945	1
Gm26495	ENSMUSG00000065086	-1.10199	0.410824	1
Gm9958	ENSMUSG00000054945	-1.10116	0.171536	1
Gm25297	ENSMUSG00000093231	-1.10071	0.454316	1
Hnf1b	ENSMUSG00000020679	-1.09983	0.561695	1
Tmem255a	ENSMUSG00000036502	-1.09966	0.0232431	1
Xlr4a	ENSMUSG00000079845	-1.09918	0.375414	1
St6galnac5	ENSMUSG00000039037	-1.0987	0.245928	1
Gm25897	ENSMUSG00000065643	-1.09818	0.384023	1
Gm7502	ENSMUSG00000091019	-1.09769	0.400886	1
Apol10a	ENSMUSG00000050982	-1.09754	0.0665496	1
Gm14393	ENSMUSG00000078905	-1.09723	0.329587	1
Gm15897	ENSMUSG00000082653	-1.09711	0.533086	1
2310065F04Rik	ENSMUSG00000087410	-1.09695	0.365561	1
Phxr2	ENSMUSG00000055108	-1.09615	0.396502	1
Igkj1	ENSMUSG00000076604	-1.09408	0.315996	1
Unc79	ENSMUSG00000021198	-1.09331	0.183838	1
Ccdc7a	ENSMUSG00000025808	-1.09305	0.476984	1
Gm13571	ENSMUSG00000086196	-1.09108	0.520693	1
Ccl24	ENSMUSG00000004814	-1.09062	0.577991	1
Gm17084	ENSMUSG00000091462	-1.09012	0.213263	1
Gm26237	ENSMUSG00000093276	-1.08775	0.513481	1
Cntn2	ENSMUSG00000053024	-1.08718	0.375688	1
Gm5893	ENSMUSG00000011350	-1.08672	0.572177	1
Trim43c	ENSMUSG00000067399	-1.08508	0.55721	1
Cxcl15	ENSMUSG00000029375	-1.08389	0.172897	1
Gpr17	ENSMUSG00000052229	-1.08069	0.346731	1
1520401A03Rik	ENSMUSG00000043747	-1.08039	0.582039	1
Gm15735	ENSMUSG00000085423	-1.0802	0.472063	1
Pdf	ENSMUSG00000078931	-1.07953	0.0619235	1
4933404K08Rik	ENSMUSG00000085122	-1.0793	0.414448	1
Gm4735	ENSMUSG00000064193	-1.0792	0.433368	1
Gm16062	ENSMUSG00000087249	-1.07897	0.440096	1
Npy	ENSMUSG00000029819	-1.07798	0.104874	1
Snord71	ENSMUSG00000077549	-1.07772	0.237046	1
Rpl7a-ps3	ENSMUSG00000068579	-1.07577	0.204038	1
Gm14002	ENSMUSG00000086416	-1.07505	0.498264	1
Gm9701	ENSMUSG00000063001	-1.07487	0.393511	1
Gm22394	ENSMUSG00000093784	-1.07349	0.564834	1
Mir3082	ENSMUSG00000093076	-1.07347	0.33784	1
Tgtp2	ENSMUSG00000078921	-1.07243	0.0164836	1
Gm4841	ENSMUSG00000068606	-1.07234	0.02241	1
Dazl	ENSMUSG00000010592	-1.07175	0.467863	1
Gm13827	ENSMUSG00000086167	-1.0716	0.428644	1
Gm5265	ENSMUSG00000058622	-1.07005	0.426666	1
Scn1a	ENSMUSG00000064329	-1.07002	0.152565	1
Gm24059	ENSMUSG00000088118	-1.06977	0.474535	1
Rps15a-ps3	ENSMUSG00000084314	-1.06951	0.374745	1
Gm13508	ENSMUSG00000084177	-1.06927	0.473566	1
Olig3	ENSMUSG00000045591	-1.06619	0.507656	1
Phf11a	ENSMUSG00000044703	-1.06508	0.404302	1
Gm3362	ENSMUSG00000085442	-1.06495	0.243644	1
Gm23858	ENSMUSG00000089009	-1.06452	0.574195	1
Klra13-ps	ENSMUSG00000030178	-1.06404	0.308443	1
Gm4219	ENSMUSG00000091378	-1.06375	0.570765	1
Vmn1r-ps63	ENSMUSG00000092248	-1.06301	0.367352	1
Gck	ENSMUSG00000041798	-1.06214	0.534191	1
St8sia3	ENSMUSG00000056812	-1.0612	0.460332	1
Cadm2	ENSMUSG00000064115	-1.06089	0.350968	1
Gm26302	ENSMUSG00000080498	-1.06024	0.289622	1
Gm996	ENSMUSG00000029419	-1.0597	0.207024	1
Gm10044	ENSMUSG00000072723	-1.05927	0.187353	1
Igkv8-30	ENSMUSG00000076577	-1.05913	0.271872	1
Efhb	ENSMUSG00000023931	-1.05795	0.346409	1
Gm13094	ENSMUSG00000082140	-1.05654	0.429772	1
Fgf10	ENSMUSG00000021732	-1.05627	0.545185	1
Smim17	ENSMUSG00000093536	-1.05521	0.5257	1
Mir3092	ENSMUSG00000092695	-1.05503	0.373657	1
Ffar4	ENSMUSG00000054200	-1.05496	0.215145	1
Gm8813	ENSMUSG00000085625	-1.05491	0.0185589	1
Gm15883	ENSMUSG00000086868	-1.05464	0.489196	1
Gm13648	ENSMUSG00000086549	-1.05427	0.639975	1
Gm13902	ENSMUSG00000084164	-1.05396	0.353346	1
Arhgap8	ENSMUSG00000078954	-1.0523	0.490201	1
Gm22000	ENSMUSG00000086932	-1.05178	0.594581	1
Gm16204	ENSMUSG00000081517	-1.0517	0.256843	1
Gm11998	ENSMUSG00000087452	-1.05139	0.591944	1
Pmepa1os	ENSMUSG00000087600	-1.05131	0.425553	1
4930570G19Rik	ENSMUSG00000085084	-1.05124	0.163677	1
Gm15599	ENSMUSG00000081783	-1.05003	0.175632	1
Gm25657	ENSMUSG00000089096	-1.04705	0.359086	1
Saxo2	ENSMUSG00000038570	-1.04674	0.376038	1
1700019D03Rik	ENSMUSG00000043629	-1.04392	0.143009	1
Trim30c	ENSMUSG00000078616	-1.04304	0.353788	1
Camk1g	ENSMUSG00000016179	-1.04242	0.232075	1
Gm4876	ENSMUSG00000054556	-1.03997	0.29673	1
Prrg4	ENSMUSG00000027171	-1.03989	0.098698	1
Gm6039	ENSMUSG00000083736	-1.03842	0.452062	1
Gm24860	ENSMUSG00000089082	-1.038	0.491527	1
Gm20708	ENSMUSG00000093485	-1.03631	0.423546	1
Gm26146	ENSMUSG00000077666	-1.03612	0.561315	1
Gm5764	ENSMUSG00000082026	-1.03543	0.485476	1
Cryba4	ENSMUSG00000066975	-1.03312	0.406945	1
Trpm5	ENSMUSG00000009246	-1.03298	0.355743	1
Gm12268	ENSMUSG00000083412	-1.03236	0.455216	1
Gm15205	ENSMUSG00000087146	-1.03196	0.591017	1
Gm11957	ENSMUSG00000083838	-1.03146	0.380589	1
Gm12838	ENSMUSG00000080142	-1.03104	0.501427	1
Gm22158	ENSMUSG00000089036	-1.0303	0.324813	1
1700010H22Rik	ENSMUSG00000067101	-1.03019	0.0264137	1
Gm10767	ENSMUSG00000074826	-1.02951	0.31153	1
Sorcs1	ENSMUSG00000043531	-1.0295	0.457469	1
Gm12395	ENSMUSG00000085910	-1.02936	0.355126	1
Ccl4	ENSMUSG00000018930	-1.02684	0.441597	1
Gm24371	ENSMUSG00000084611	-1.02502	0.269023	1
Cib3	ENSMUSG00000074240	-1.02481	0.553764	1
Smarca5-ps	ENSMUSG00000052912	-1.02441	0.274178	1
Il17re	ENSMUSG00000043088	-1.02269	0.549383	1
P2ry4	ENSMUSG00000044359	-1.02249	0.424317	1
Gm23547	ENSMUSG00000088835	-1.02106	0.248402	1
Csl	ENSMUSG00000046934	-1.02042	0.456852	1
Gm10654	ENSMUSG00000074252	-1.0203	0.50939	1
Klhdc9	ENSMUSG00000045259	-1.02012	0.33386	1
Gm14204	ENSMUSG00000086496	-1.01997	0.338653	1
Slc15a1	ENSMUSG00000025557	-1.01983	0.548515	1
Gm23253	ENSMUSG00000088066	-1.01964	0.527288	1
Gm15374	ENSMUSG00000082513	-1.01962	0.182713	1
Rasl10b	ENSMUSG00000020684	-1.01826	0.503318	1
Ccdc169	ENSMUSG00000048655	-1.01402	0.363975	1
Rpl31-ps10	ENSMUSG00000070667	-1.01368	0.555346	1
AF357399	ENSMUSG00000077711	-1.01359	0.391005	1
4933416C03Rik	ENSMUSG00000074734	-1.01316	0.626488	1
Foxq1	ENSMUSG00000038415	-1.01272	0.458307	1
Slc12a3	ENSMUSG00000031766	-1.01258	0.26723	1
Lect1	ENSMUSG00000022025	-1.01211	0.482121	1
Gm17235	ENSMUSG00000080180	-1.01186	0.469041	1
Gm15948	ENSMUSG00000086964	-1.01172	0.550921	1
Gm11701	ENSMUSG00000082313	-1.0117	0.461497	1
Gm5402	ENSMUSG00000083438	-1.01131	0.594123	1
Gm5134	ENSMUSG00000033255	-1.01013	0.464307	1
Tdgf1	ENSMUSG00000032494	-1.00947	0.459282	1
5031410I06Rik	ENSMUSG00000051940	-1.00869	0.532331	1
Gm13196	ENSMUSG00000083378	-1.00836	0.608863	1
Myo7b	ENSMUSG00000024388	-1.00793	0.575526	1
Gm8752	ENSMUSG00000092278	-1.00769	0.4547	1
Gm10030	ENSMUSG00000057802	-1.00695	0.604423	1
Ighg2c	ENSMUSG00000076612	-1.00627	0.153598	1
n-R5s48	ENSMUSG00000084431	-1.00482	0.493788	1
Gm25520	ENSMUSG00000089014	-1.0047	0.401334	1
Gm22709	ENSMUSG00000080543	-1.00453	0.599509	1
Zfp977	ENSMUSG00000092335	-1.00405	0.39855	1
Gsto2	ENSMUSG00000025069	-1.00291	0.39426	1
C1qtnf3	ENSMUSG00000058914	-1.00263	0.144261	1
Zfp750	ENSMUSG00000039238	-1.00221	0.52997	1
Gbp8	ENSMUSG00000034438	-1.00173	0.028583	1
Ifi206	ENSMUSG00000037849	-1.00015	0.266975	1
Mir103-2	ENSMUSG00000065563	-0.999856	0.425576	1
Gm11766	ENSMUSG00000086924	-0.999573	0.462332	1
Jph3	ENSMUSG00000025318	-0.999	0.465692	1
Cilp2	ENSMUSG00000044006	-0.998936	0.0541357	1
Nrap	ENSMUSG00000049134	-0.998838	0.613063	1
Fam71b	ENSMUSG00000020401	-0.997678	0.076095	1
Mir221	ENSMUSG00000065422	-0.997004	0.565622	1
Arxes2	ENSMUSG00000048040	-0.996829	0.471376	1
Gcat	ENSMUSG00000006378	-0.996147	0.201502	1
Sox5os3	ENSMUSG00000085785	-0.995523	0.615137	1
Scn8a	ENSMUSG00000023033	-0.994242	0.444309	1
Arhgdig	ENSMUSG00000073433	-0.993014	0.336711	1
Gm13561	ENSMUSG00000087518	-0.992612	0.61579	1
Gm14093	ENSMUSG00000087158	-0.992602	0.332569	1
Igkv11-106	ENSMUSG00000076530	-0.99232	0.25192	1
Ms4a6d	ENSMUSG00000024679	-0.990657	0.0123148	1
Gm12514	ENSMUSG00000087614	-0.990291	0.567963	1
Fbxo41	ENSMUSG00000047013	-0.990167	0.594393	1
Ooep	ENSMUSG00000032346	-0.990023	0.386875	1
Gm14869	ENSMUSG00000083210	-0.989709	0.519076	1
Gm25259	ENSMUSG00000064982	-0.989063	0.567392	1
Cntf	ENSMUSG00000079415	-0.988964	0.321056	1
Lilra5	ENSMUSG00000070873	-0.987517	0.104051	1
Gm26414	ENSMUSG00000088299	-0.986999	0.454181	1
Gm15773	ENSMUSG00000082872	-0.986969	0.492376	1
Gm4852	ENSMUSG00000081185	-0.985591	0.247665	1
Abcc8	ENSMUSG00000040136	-0.985296	0.378527	1
Gm22208	ENSMUSG00000084607	-0.984577	0.496928	1
Gm15175	ENSMUSG00000083636	-0.983844	0.570569	1
Gm22488	ENSMUSG00000080461	-0.982891	0.514606	1
Gm9051	ENSMUSG00000081742	-0.982546	0.540931	1
Lrrc8e	ENSMUSG00000046589	-0.982353	0.246319	1
Fasl	ENSMUSG00000000817	-0.981922	0.360763	1
1700120B22Rik	ENSMUSG00000045391	-0.981501	0.432654	1
Gm17402	ENSMUSG00000090408	-0.980415	0.383394	1
Nipsnap1	ENSMUSG00000034285	-0.980232	0.134479	1
Fxyd3	ENSMUSG00000057092	-0.979042	0.394567	1
Has2os	ENSMUSG00000086541	-0.978343	0.496164	1
Gm9795	ENSMUSG00000045048	-0.978237	0.579421	1
Gm24208	ENSMUSG00000064717	-0.97793	0.535907	1
Rapgef4os2	ENSMUSG00000085001	-0.977628	0.251862	1
Gm6493	ENSMUSG00000090021	-0.976641	0.326644	1
Lrrc4	ENSMUSG00000049939	-0.975567	0.079597	1
0610012D04Rik	ENSMUSG00000089755	-0.975044	0.555305	1
Gm11307	ENSMUSG00000082178	-0.973877	0.309467	1
Acox2	ENSMUSG00000021751	-0.972714	0.484903	1
Snap91	ENSMUSG00000033419	-0.972138	0.397025	1
Mir5129	ENSMUSG00000092679	-0.970037	0.406083	1
Gm15373	ENSMUSG00000082837	-0.969246	0.370753	1
Olfr12	ENSMUSG00000061616	-0.969102	0.664732	1
Oas1a	ENSMUSG00000052776	-0.968103	0.221002	1
Pcdh15	ENSMUSG00000052613	-0.967785	0.429028	1
Gm24819	ENSMUSG00000092835	-0.967579	0.624173	1
Grb7	ENSMUSG00000019312	-0.966724	0.405578	1
Atcay	ENSMUSG00000034958	-0.966237	0.636292	1
Gm22355	ENSMUSG00000093476	-0.965984	0.381614	1
Gm22731	ENSMUSG00000088711	-0.965958	0.432114	1
Gm25612	ENSMUSG00000077202	-0.965267	0.378385	1
Rpl39l	ENSMUSG00000039209	-0.964989	0.255624	1
Gm10653	ENSMUSG00000074250	-0.96495	0.202894	1
Cxcl10	ENSMUSG00000034855	-0.96413	0.324505	1
Pcolce2	ENSMUSG00000015354	-0.963352	0.2584	1
Gng13	ENSMUSG00000025739	-0.962388	0.610735	1
Slc1a6	ENSMUSG00000005357	-0.960552	0.55331	1
Dnah12	ENSMUSG00000021879	-0.958702	0.330166	1
Cytl1	ENSMUSG00000062329	-0.958345	0.482793	1
Gm12846	ENSMUSG00000081046	-0.956859	0.522953	1
Gm13667	ENSMUSG00000084791	-0.95669	0.331736	1
Akr1c18	ENSMUSG00000021214	-0.956561	0.586363	1
4933427E11Rik	ENSMUSG00000044276	-0.956383	0.604039	1
Gm7212	ENSMUSG00000081180	-0.956151	0.43728	1
Gm13031	ENSMUSG00000087698	-0.956129	0.262638	1
4732471J01Rik	ENSMUSG00000053714	-0.956021	0.396983	1
Gm11815	ENSMUSG00000086455	-0.955648	0.289074	1
Gm20500	ENSMUSG00000092266	-0.955041	0.475488	1
Vip	ENSMUSG00000019772	-0.953103	0.594392	1
Gm25926	ENSMUSG00000064833	-0.952256	0.242129	1
Lingo1	ENSMUSG00000049556	-0.9517	0.315623	1
n-R5s200	ENSMUSG00000077382	-0.950794	0.335625	1
Csprs	ENSMUSG00000062783	-0.949562	0.455164	1
Adgrv1	ENSMUSG00000069170	-0.94801	0.347473	1
4930404I05Rik	ENSMUSG00000087354	-0.947921	0.530519	1
Gm15607	ENSMUSG00000082001	-0.946916	0.480766	1
3110070M22Rik	ENSMUSG00000074635	-0.946014	0.223892	1
Asic1	ENSMUSG00000023017	-0.945819	0.480386	1
Fer1l4	ENSMUSG00000013338	-0.945786	0.58052	1
4930447M23Rik	ENSMUSG00000087674	-0.94418	0.546277	1
Hsp25-ps1	ENSMUSG00000078915	-0.944106	0.486545	1
Piwil1	ENSMUSG00000029423	-0.942934	0.537443	1
Gm6298	ENSMUSG00000081761	-0.942651	0.512374	1
Stxbp5l	ENSMUSG00000022829	-0.941422	0.499953	1
Gm13052	ENSMUSG00000085816	-0.940031	0.304986	1
Gm13885	ENSMUSG00000082276	-0.939048	0.59062	1
Gm12296	ENSMUSG00000084967	-0.937969	0.520899	1
Gm12242	ENSMUSG00000082476	-0.937967	0.44001	1
Nxf7	ENSMUSG00000031410	-0.937788	0.643898	1
Clec2f	ENSMUSG00000089728	-0.9374	0.570392	1
Rab25	ENSMUSG00000008601	-0.937291	0.45103	1
Gm15702	ENSMUSG00000080849	-0.936423	0.451689	1
Clec3a	ENSMUSG00000008874	-0.936225	0.569477	1
Gm12847	ENSMUSG00000085249	-0.935428	0.456097	1
Xlr4c	ENSMUSG00000031362	-0.935326	0.421083	1
A130023I24Rik	ENSMUSG00000050066	-0.934272	0.549803	1
Grip1	ENSMUSG00000034813	-0.933333	0.0425579	1
Cxcl3	ENSMUSG00000029379	-0.933233	0.606472	1
Col6a6	ENSMUSG00000043719	-0.932464	0.377677	1
Ighv2-6-8	ENSMUSG00000076646	-0.932376	0.528497	1
Car15	ENSMUSG00000090236	-0.93227	0.427429	1
Gm11210	ENSMUSG00000085223	-0.932162	0.347408	1
Klrc2	ENSMUSG00000052736	-0.931749	0.195166	1
A930041C12Rik	ENSMUSG00000085900	-0.930521	0.587372	1
Gm11629	ENSMUSG00000086716	-0.930434	0.611579	1
Atg9b	ENSMUSG00000038295	-0.929308	0.326806	1
Rundc3a	ENSMUSG00000006575	-0.928684	0.183852	1
Gm12918	ENSMUSG00000066315	-0.928539	0.244165	1
Dynlt1-ps1	ENSMUSG00000082691	-0.927694	0.597057	1
Kcna6	ENSMUSG00000038077	-0.926385	0.19381	1
Rpl5-ps1	ENSMUSG00000082193	-0.926021	0.366478	1
Slc7a15	ENSMUSG00000020600	-0.924789	0.609556	1
Gm13063	ENSMUSG00000084869	-0.924038	0.646427	1
Igkv8-16	ENSMUSG00000076591	-0.923787	0.476247	1
Slc16a12	ENSMUSG00000009378	-0.923292	0.201242	1
Kcnmb1	ENSMUSG00000020155	-0.923199	0.511086	1
Gm2178	ENSMUSG00000078128	-0.922711	0.569938	1
Gm15372	ENSMUSG00000084195	-0.920886	0.310799	1
Gm22018	ENSMUSG00000077545	-0.919853	0.629282	1
Gm8093	ENSMUSG00000087052	-0.919222	0.659887	1
Prss30	ENSMUSG00000024124	-0.918829	0.463057	1
Gm24277	ENSMUSG00000089286	-0.917225	0.364829	1
Myocd	ENSMUSG00000020542	-0.91593	0.306417	1
Gm23657	ENSMUSG00000084572	-0.915711	0.471216	1
Col6a5	ENSMUSG00000091345	-0.915541	0.0147723	1
B3gnt6	ENSMUSG00000074004	-0.913451	0.577798	1
Gm16436	ENSMUSG00000081373	-0.913409	0.527843	1
Slc7a9	ENSMUSG00000030492	-0.911983	0.597439	1
Gm12079	ENSMUSG00000084064	-0.911121	0.55966	1
Hs3st3a1	ENSMUSG00000047759	-0.909615	0.368843	1
Lrfn5	ENSMUSG00000035653	-0.909504	0.475736	1
Gm12596	ENSMUSG00000086952	-0.908336	0.45497	1
Fam179a	ENSMUSG00000045761	-0.908261	0.307428	1
Gm14306	ENSMUSG00000078879	-0.906545	0.185952	1
Drd4	ENSMUSG00000025496	-0.906348	0.278833	1
Syndig1	ENSMUSG00000074736	-0.906177	0.54648	1
Fau-ps2	ENSMUSG00000082658	-0.905889	0.538457	1
Gm15727	ENSMUSG00000081274	-0.905724	0.651611	1
Ifi213	ENSMUSG00000073491	-0.905711	0.254077	1
Cldn11	ENSMUSG00000037625	-0.905621	0.618847	1
Gm16248	ENSMUSG00000086137	-0.905358	0.379761	1
Gm22710	ENSMUSG00000080542	-0.904856	0.480428	1
4930447A16Rik	ENSMUSG00000022288	-0.903418	0.6173	1
Amph	ENSMUSG00000021314	-0.902598	0.309898	1
Gm15624	ENSMUSG00000085782	-0.902155	0.556792	1
Atp1b4	ENSMUSG00000016327	-0.901365	0.235852	1
Slc39a1-ps	ENSMUSG00000085401	-0.901172	0.486353	1
Mirlet7b	ENSMUSG00000065564	-0.900759	0.426056	1
Gm12158	ENSMUSG00000085784	-0.900229	0.0866645	1
Speer4cos	ENSMUSG00000089871	-0.899647	0.269253	1
Otop1	ENSMUSG00000051596	-0.899565	0.530162	1
Pipox	ENSMUSG00000017453	-0.899332	0.144737	1
5730507C01Rik	ENSMUSG00000073197	-0.899282	0.198015	1
Gpr1	ENSMUSG00000046856	-0.898449	0.576751	1
Slc23a1	ENSMUSG00000024354	-0.897416	0.110636	1
Angptl7	ENSMUSG00000028989	-0.897334	0.0177356	1
Galnt9	ENSMUSG00000033316	-0.896418	0.270095	1
Ighv3-6	ENSMUSG00000076672	-0.89614	0.366505	1
Gm25147	ENSMUSG00000064964	-0.89612	0.490985	1
Klhl32	ENSMUSG00000040387	-0.895716	0.0807998	1
1700055D18Rik	ENSMUSG00000070997	-0.895705	0.355544	1
B3gnt4	ENSMUSG00000029431	-0.894051	0.596923	1
Npc1l1	ENSMUSG00000020447	-0.893739	0.491882	1
1190005I06Rik	ENSMUSG00000043687	-0.893093	0.42021	1
Gm12163	ENSMUSG00000083017	-0.892463	0.439218	1
Gm3755	ENSMUSG00000091227	-0.892044	0.682576	1
Tmem52b	ENSMUSG00000030160	-0.891824	0.608671	1
Mecomos	ENSMUSG00000085702	-0.891705	0.611944	1
Gm20492	ENSMUSG00000092593	-0.891528	0.436726	1
Gm11285	ENSMUSG00000084072	-0.8915	0.146484	1
Rnf183	ENSMUSG00000063851	-0.891041	0.661926	1
Gm13127	ENSMUSG00000070610	-0.890988	0.198062	1
Fgf18	ENSMUSG00000057967	-0.890946	0.357859	1
Hoxb8	ENSMUSG00000056648	-0.889891	0.443278	1
Gm24119	ENSMUSG00000077167	-0.889828	0.540749	1
Unc45bos	ENSMUSG00000086058	-0.887845	0.441636	1
Gm10849	ENSMUSG00000075525	-0.887764	0.573826	1
Micalcl	ENSMUSG00000030771	-0.887344	0.321222	1
Serpinb6c	ENSMUSG00000052180	-0.887238	0.586248	1
D930020B18Rik	ENSMUSG00000047642	-0.886817	0.101211	1
Chrna1os	ENSMUSG00000086382	-0.886112	0.441467	1
Gm14680	ENSMUSG00000081752	-0.885783	0.219903	1
Gm24494	ENSMUSG00000065738	-0.885619	0.307752	1
Gm16348	ENSMUSG00000085445	-0.8853	0.201513	1
Gm10874	ENSMUSG00000075591	-0.884371	0.504048	1
Gm15197	ENSMUSG00000081873	-0.884112	0.25582	1
Ap3s1-ps1	ENSMUSG00000085611	-0.884089	0.623145	1
Gm22486	ENSMUSG00000080465	-0.883864	0.306827	1
Tepp	ENSMUSG00000090206	-0.883359	0.540245	1
Gm20644	ENSMUSG00000093673	-0.882709	0.591556	1
Gm25885	ENSMUSG00000088404	-0.882609	0.686179	1
Gm13988	ENSMUSG00000084372	-0.882523	0.261903	1
Gsg1	ENSMUSG00000030206	-0.881452	0.365021	1
1700066B19Rik	ENSMUSG00000073598	-0.880884	0.518147	1
Igf2bp3	ENSMUSG00000029814	-0.880834	0.296428	1
Gm13170	ENSMUSG00000081522	-0.88038	0.632308	1
Col19a1	ENSMUSG00000026141	-0.880279	0.218922	1
Hk1os	ENSMUSG00000085347	-0.880045	0.130673	1
Gm11816	ENSMUSG00000086233	-0.879527	0.601586	1
Gm12058	ENSMUSG00000082576	-0.87902	0.407909	1
Gm22661	ENSMUSG00000077380	-0.877323	0.539103	1
Gm11335	ENSMUSG00000085016	-0.877314	0.488332	1
Gm16556	ENSMUSG00000090192	-0.877142	0.396527	1
Gm15526	ENSMUSG00000080205	-0.877048	0.638718	1
Colgalt2	ENSMUSG00000032649	-0.876536	0.0115383	1
Epcam	ENSMUSG00000045394	-0.875981	0.121443	1
Gm10658	ENSMUSG00000074284	-0.875767	0.3628	1
Gm15884	ENSMUSG00000087327	-0.875602	0.485082	1
Edn3	ENSMUSG00000027524	-0.875437	0.565393	1
Gm25605	ENSMUSG00000088989	-0.874656	0.433085	1
6430571L13Rik	ENSMUSG00000037977	-0.874289	0.191832	1
Tslp	ENSMUSG00000024379	-0.873777	0.404005	1
Atp13a5	ENSMUSG00000048939	-0.87375	0.274789	1
Foxd2	ENSMUSG00000055210	-0.873213	0.138281	1
Insl6	ENSMUSG00000050957	-0.872588	0.247478	1
Selenbp2	ENSMUSG00000068877	-0.87243	0.41855	1
Inmt	ENSMUSG00000003477	-0.871487	0.459857	1
Klk9	ENSMUSG00000047884	-0.870681	0.663662	1
Cadm4	ENSMUSG00000054793	-0.869528	0.325238	1
Gm10357	ENSMUSG00000072421	-0.868678	0.62949	1
Zfp985	ENSMUSG00000065999	-0.867796	0.52359	1
Gm25821	ENSMUSG00000070166	-0.867071	0.44288	1
Dmrt2	ENSMUSG00000048138	-0.866639	0.639149	1
Runx2os2	ENSMUSG00000089849	-0.866572	0.368751	1
A830036E02Rik	ENSMUSG00000084890	-0.866374	0.440681	1
Gm13350	ENSMUSG00000083070	-0.866353	0.403981	1
Nell2	ENSMUSG00000022454	-0.865956	0.638699	1
Trpv1	ENSMUSG00000005952	-0.865795	0.623446	1
Muc5ac	ENSMUSG00000037974	-0.864941	0.517294	1
Rspo1	ENSMUSG00000028871	-0.864537	0.539525	1
Gm16731	ENSMUSG00000085990	-0.86381	0.50379	1
Mir328	ENSMUSG00000070130	-0.863299	0.522303	1
Gm15353	ENSMUSG00000079146	-0.863198	0.474912	1
Chodl	ENSMUSG00000022860	-0.862406	0.0647737	1
1700092M07Rik	ENSMUSG00000090840	-0.86199	0.442021	1
9230105E05Rik	ENSMUSG00000090191	-0.861896	0.33845	1
Gm13315	ENSMUSG00000083305	-0.861589	0.442351	1
Gm10509	ENSMUSG00000073448	-0.8614	0.583327	1
Gm15939	ENSMUSG00000090087	-0.86117	0.479799	1
Gm10169	ENSMUSG00000083669	-0.861156	0.639923	1
Igkv4-72	ENSMUSG00000076545	-0.861147	0.598164	1
Cks1brt	ENSMUSG00000062687	-0.860658	0.639661	1
Mroh7	ENSMUSG00000047502	-0.860552	0.336339	1
Foxf1	ENSMUSG00000042812	-0.860365	0.522326	1
Gm12678	ENSMUSG00000084854	-0.8602	0.645398	1
Gm11263	ENSMUSG00000083496	-0.859839	0.432262	1
Clec4b1	ENSMUSG00000030147	-0.859797	0.37514	1
Glt8d2	ENSMUSG00000020251	-0.85913	0.0650685	1
Gm25640	ENSMUSG00000093119	-0.859045	0.462476	1
Gm14066	ENSMUSG00000085071	-0.858996	0.525681	1
Gm10062	ENSMUSG00000059244	-0.858525	0.597412	1
Gm6776	ENSMUSG00000047509	-0.857713	0.445359	1
Rpl21-ps14	ENSMUSG00000062152	-0.857467	0.534036	1
Opn1sw	ENSMUSG00000058831	-0.857339	0.534079	1
Gm15018	ENSMUSG00000081292	-0.856991	0.64543	1
Dnajc12	ENSMUSG00000036764	-0.856075	0.184126	1
Fbxo16	ENSMUSG00000034532	-0.856027	0.531667	1
F830045P16Rik	ENSMUSG00000043727	-0.853653	0.614588	1
Gm10224	ENSMUSG00000080932	-0.853223	0.430455	1
Slc28a1	ENSMUSG00000025726	-0.853195	0.596972	1
Kif6	ENSMUSG00000023999	-0.852858	0.0784495	1
Mycbpap	ENSMUSG00000039110	-0.85244	0.275164	1
Gm4760	ENSMUSG00000083089	-0.851916	0.573706	1
Serpina9	ENSMUSG00000058260	-0.851751	0.364835	1
Gm22786	ENSMUSG00000077274	-0.851438	0.618152	1
Greb1	ENSMUSG00000036523	-0.851358	0.310777	1
Hcar2	ENSMUSG00000045502	-0.85131	0.364895	1
Gpr165	ENSMUSG00000031210	-0.851281	0.435829	1
Pitpnm2os1	ENSMUSG00000090220	-0.851195	0.573641	1
Gm23172	ENSMUSG00000087785	-0.850987	0.400838	1
Adora1	ENSMUSG00000042429	-0.850866	0.385047	1
Usp51	ENSMUSG00000067215	-0.850862	0.472983	1
H2-M2	ENSMUSG00000016283	-0.848171	0.260354	1
Gm11224	ENSMUSG00000084342	-0.847951	0.299596	1
2610024D14Rik	ENSMUSG00000084362	-0.84764	0.337461	1
Emilin3	ENSMUSG00000050700	-0.846379	0.200935	1
Nrn1	ENSMUSG00000039114	-0.846136	0.368641	1
Gm24916	ENSMUSG00000087912	-0.845988	0.602669	1
Gm14154	ENSMUSG00000087004	-0.845377	0.418403	1
4930594M22Rik	ENSMUSG00000075463	-0.844818	0.0852349	1
Gm18294	ENSMUSG00000093416	-0.843959	0.295243	1
Tsix	ENSMUSG00000085715	-0.843245	0.483121	1
Mfsd4b2	ENSMUSG00000039339	-0.842422	0.279881	1
Gm5670	ENSMUSG00000059827	-0.842183	0.645447	1
Gm24455	ENSMUSG00000065282	-0.841882	0.555463	1
Gm13423	ENSMUSG00000081648	-0.841553	0.216022	1
Gm26265	ENSMUSG00000065211	-0.840245	0.350638	1
Gm16199	ENSMUSG00000089936	-0.839657	0.57455	1
Gm2619	ENSMUSG00000091199	-0.839371	0.516658	1
Gm15578	ENSMUSG00000083122	-0.838973	0.566541	1
Gm11646	ENSMUSG00000085033	-0.838429	0.634952	1
Mcidas	ENSMUSG00000074651	-0.83749	0.469631	1
Kcnj14	ENSMUSG00000058743	-0.834877	0.305645	1
Grhl3	ENSMUSG00000037188	-0.834247	0.678724	1
Zfp641	ENSMUSG00000022987	-0.832399	0.154755	1
Gm14303	ENSMUSG00000081344	-0.832184	0.624048	1
Ldhc	ENSMUSG00000030851	-0.831124	0.623185	1
Gm7541	ENSMUSG00000083505	-0.830892	0.470472	1
Mixl1	ENSMUSG00000026497	-0.830815	0.679898	1
Gm25982	ENSMUSG00000088545	-0.830474	0.688308	1
R3hdml	ENSMUSG00000078949	-0.830323	0.556807	1
Gm20634	ENSMUSG00000070392	-0.828292	0.484819	1
Ssmem1	ENSMUSG00000029784	-0.828259	0.696088	1
Gm7293	ENSMUSG00000078308	-0.827294	0.362719	1
Gm17083	ENSMUSG00000090628	-0.825978	0.552107	1
4930412M03Rik	ENSMUSG00000051008	-0.825187	0.529902	1
n-R5s158	ENSMUSG00000077283	-0.824991	0.49889	1
Gm17147	ENSMUSG00000090939	-0.824978	0.588409	1
Ifi27l2b	ENSMUSG00000021208	-0.823833	0.617079	1
Gm11362	ENSMUSG00000082861	-0.823576	0.413721	1
Gm27903	ENSMUSG00000093223	-0.823389	0.615738	1
Mir26a-1	ENSMUSG00000065513	-0.823315	0.572284	1
Klhdc7b	ENSMUSG00000091680	-0.823148	0.635834	1
Chad	ENSMUSG00000039084	-0.822974	0.191156	1
Gm23392	ENSMUSG00000088205	-0.822746	0.324646	1
Gm15880	ENSMUSG00000084821	-0.822469	0.104634	1
Gm16549	ENSMUSG00000090216	-0.821961	0.52081	1
Gm14769	ENSMUSG00000081583	-0.820728	0.419675	1
Tdrd5	ENSMUSG00000060985	-0.819837	0.411205	1
Gm20609	ENSMUSG00000093732	-0.818984	0.216053	1
Gm14660	ENSMUSG00000081891	-0.818776	0.61146	1
Rab17	ENSMUSG00000026304	-0.818754	0.571632	1
Hsf2bp	ENSMUSG00000002076	-0.817779	0.413261	1
Gm7289	ENSMUSG00000092056	-0.817625	0.444073	1
Gm9922	ENSMUSG00000053821	-0.817312	0.56511	1
n-R5s41	ENSMUSG00000064959	-0.816786	0.634016	1
Gm22533	ENSMUSG00000089446	-0.816764	0.548056	1
Tfap2e	ENSMUSG00000042477	-0.816588	0.567958	1
Gm10913	ENSMUSG00000078097	-0.816157	0.380003	1
Gm12305	ENSMUSG00000084993	-0.816074	0.485188	1
Gm11698	ENSMUSG00000083237	-0.816063	0.550712	1
Cidec	ENSMUSG00000030278	-0.814956	0.193805	1
Gm12021	ENSMUSG00000082852	-0.814332	0.45163	1
Gm4473	ENSMUSG00000086522	-0.813869	0.570849	1
Gm16159	ENSMUSG00000086134	-0.813587	0.381941	1
Kis2	ENSMUSG00000086173	-0.813017	0.595248	1
Wdr72	ENSMUSG00000044976	-0.813014	0.070422	1
Gm16214	ENSMUSG00000086360	-0.812447	0.282029	1
[truncated: 2,812 more rows]
